# Supplementary material for: Application of apoptosis-related genes in a multiomics-related prognostic model study of gastric cancer
Source: Front Genet. 2022 Aug 5;13:901200. doi: 10.3389/fgene.2022.901200 (PMC9389051; doi:10.3389/fgene.2022.901200)
Supplement: Supplementary file 1 [file DataSheet1.ZIP]

Archive with 28 entries (28 files):
- Fig 1.tif
- __MACOSX/._Fig 1.tif
- Fig2.tif
- __MACOSX/._Fig2.tif
- Fig3.tif
- __MACOSX/._Fig3.tif
- supplementary table 1.xls
- __MACOSX/._supplementary table 1.xls
- supplementary table 2.xls
- __MACOSX/._supplementary table 2.xls
- supplementary table 3.xls
- __MACOSX/._supplementary table 3.xls
- supplementary table 4.xls
- __MACOSX/._supplementary table 4.xls
- Supplementary table 5.xls
- __MACOSX/._Supplementary table 5.xls
- Fig4.tif
- __MACOSX/._Fig4.tif
- Fig5.tif
- __MACOSX/._Fig5.tif
- Fig6.tif
- __MACOSX/._Fig6.tif
- Fig7.tif
- __MACOSX/._Fig7.tif
- Fig8.tif
- __MACOSX/._Fig8.tif
- Fig9.tif
- __MACOSX/._Fig9.tif
