# Supplementary material for: Application of apoptosis-related genes in a multiomics-related prognostic model study of gastric cancer
Source: Front Genet. 2022 Aug 5;13:901200. doi: 10.3389/fgene.2022.901200 (PMC9389051; doi:10.3389/fgene.2022.901200)
Supplement: Supplementary file 1 [file DataSheet1.ZIP › supplementary table 1.xls]

ID	logFC	AveExpr	t	P.Value	adj.P.Val	B
DSG3	-0.734484161	1.224906403	-2.285721256	0.022784603	0.041284079	-4.448371482
ANXA1	-0.587660479	4.728111702	-2.29828468	0.022052489	0.040092532	-4.420094972
LINC00261	-0.659015508	1.569897482	-2.352029068	0.019147616	0.035374728	-4.29742887
PTPRN2	-0.591372828	2.910648727	-2.359493542	0.01877195	0.034765947	-4.280173739
AFAP1-AS1	0.763573255	1.751979967	2.400801147	0.016807814	0.031515696	-4.183724574
OLFM4	1.631593222	6.225534722	2.437138688	0.015232094	0.028833819	-4.097535366
MUC1	0.801713808	6.16481873	2.451246481	0.014656432	0.027828013	-4.063734216
TTR	-0.679309443	1.078639117	-2.454133428	0.014541032	0.027622828	-4.056793978
MAGEA4	0.74053925	0.692401413	2.470888698	0.013887017	0.026514138	-4.016357697
CCL25	-1.184369512	1.979124839	-2.483039316	0.013429179	0.025718209	-3.986867073
FOXA2	0.691040485	3.37637466	2.499513035	0.012829843	0.02468336	-3.946659862
H19	1.001521641	3.129043145	2.585173774	0.010080388	0.019798135	-3.733437834
MUC5AC	-1.348442648	3.434766226	-2.612510286	0.009321187	0.018490211	-3.66393013
TFF1	-1.564068782	7.289998874	-2.630166155	0.008858467	0.017656003	-3.618661448
SCD	0.631921984	5.169779643	2.635637522	0.008719315	0.017406285	-3.604573363
CA9	-0.974470733	2.95122604	-2.652217066	0.008309543	0.016685528	-3.561710431
DKK1	0.952784956	1.82985694	2.671381815	0.007857487	0.015887898	-3.511840606
GAST	-1.083375886	1.188742153	-2.689084249	0.0074597	0.015222476	-3.465468084
PIK3C2G	-0.617893564	1.253760491	-2.704916548	0.007119392	0.014663068	-3.423744194
CXCR4	0.596636517	4.71944715	2.739551771	0.006423224	0.013397721	-3.331644459
SI	-1.021619027	1.657802169	-2.815248872	0.005111088	0.010976892	-3.126428693
KRT5	-1.047278027	0.878078853	-2.820345741	0.005032155	0.010838267	-3.1124177
SERPINB3	-0.847773455	0.723965695	-2.868157231	0.004343831	0.009474935	-2.97980132
CFTR	0.751954774	2.201497892	2.872044806	0.004291815	0.009383209	-2.96892411
IL1RN	-0.879222799	3.842417162	-2.883369156	0.00414351	0.009101225	-2.937158643
IL2RG	0.735951529	4.941166974	2.915559332	0.003747072	0.008283581	-2.846208454
GJA1	-0.591392779	3.964009634	-2.942878987	0.003438106	0.007649938	-2.768260141
SMPD3	-0.669417143	2.616662609	-2.94385863	0.003427472	0.007635297	-2.765452092
PARM1	-0.599984583	2.89371849	-2.987308868	0.002984986	0.006737233	-2.640006418
IGF2BP1	0.627404382	0.629082249	2.995060489	0.002911777	0.006583831	-2.617441757
MME	-0.675262303	1.244955062	-3.066511527	0.002310435	0.005305317	-2.406819436
CA2	-1.249791174	5.16287628	-3.068860135	0.002292763	0.005272794	-2.399815752
CCL2	-0.662782524	3.833276065	-3.070661314	0.002279293	0.005248226	-2.394441069
UCHL1	-0.727069853	1.861245349	-3.109079723	0.002008776	0.004678297	-2.279084989
IGFBP7	0.621194142	7.678097316	3.125472686	0.001902616	0.00447388	-2.229446912
BST2	0.740243411	6.266001231	3.166753023	0.001657778	0.003945105	-2.103348557
TUBB2B	-0.608916251	1.26868395	-3.178309282	0.001594646	0.003804328	-2.067765764
TM4SF1	0.736843886	5.857636399	3.178670239	0.001592711	0.003802118	-2.066652361
IL1R2	-0.805416978	2.186857668	-3.181094363	0.001579768	0.003773611	-2.059171806
SLC2A1	0.703842107	4.443929445	3.182565833	0.001571958	0.00375734	-2.054628382
MLXIPL	0.810755623	1.859055001	3.195590482	0.001504375	0.0036164	-2.01432538
ITGB4	0.699673297	6.003197897	3.218678473	0.001391135	0.003374376	-1.942498314
CD27	-0.713037521	2.329344977	-3.227071357	0.001351964	0.003289955	-1.9162662
CD79A	-1.170321521	3.545778349	-3.263075107	0.001195242	0.002935121	-1.803000134
NGFR	-0.725760132	1.214063683	-3.286115758	0.001103973	0.002716307	-1.7298899
NR4A2	-0.690870479	2.848955658	-3.313716343	0.001003166	0.002489412	-1.641668844
TNS4	1.306254356	3.274062077	3.32790746	0.00095473	0.002378617	-1.596037105
S100A9	-1.364993316	5.448969418	-3.343459248	0.000904152	0.002263084	-1.54581817
SELP	-0.612145209	1.745808944	-3.357935447	0.000859323	0.002163817	-1.498873436
TNFSF9	0.785599827	1.832444121	3.362439366	0.000845803	0.002134053	-1.4842286
HOXA9	0.603554668	0.760889933	3.400510486	0.000739181	0.00187761	-1.359696427
KLK11	-1.147537175	2.137799051	-3.405638316	0.000725818	0.001848652	-1.342821898
CYP2B6	0.954792983	1.583780079	3.411190451	0.000711603	0.001819828	-1.32452401
CARD11	0.748365921	2.455324229	3.426898806	0.00067278	0.001728761	-1.272602422
GJB1	0.91014987	3.792322163	3.430072826	0.00066518	0.001711566	-1.262083849
SYT13	0.981284721	2.69199779	3.437763152	0.000647095	0.001674182	-1.236560329
COL4A2	0.656256617	5.872103302	3.446018545	0.000628194	0.001630879	-1.209101416
FABP6	0.696637844	1.285053563	3.466301544	0.00058392	0.001522233	-1.141372924
CD55	0.86464634	5.595181294	3.494594908	0.000527015	0.001387327	-1.046271099
AGR2	1.370800688	7.920061073	3.503317202	0.000510546	0.001346798	-1.016806306
PDGFRA	-0.594641333	2.733799323	-3.506992919	0.000503751	0.001331671	-1.004368659
XDH	-0.741551001	1.678417798	-3.509154389	0.000499795	0.00132307	-0.997049095
NRP2	-0.655372008	2.319095015	-3.523025734	0.000475091	0.001262107	-0.949974444
CYP2C9	-0.613984812	1.045004223	-3.539425465	0.000447359	0.001200286	-0.894094081
SEMA3B	-0.692448353	3.018652261	-3.550496912	0.000429503	0.001158151	-0.856231398
ALPP	0.686037185	0.663161996	3.558026838	0.000417742	0.001128864	-0.830416721
ZEB1	-0.653548137	2.631487387	-3.559825638	0.000414978	0.001122198	-0.824242333
CCL20	1.345840531	4.096698288	3.564372544	0.000408067	0.001106686	-0.808621999
SERPINB5	1.209046919	3.841128199	3.565543023	0.000406305	0.001104016	-0.804597933
IGFBP5	-0.915452287	6.089412774	-3.595029194	0.000364211	0.000996355	-0.702816496
AKR1C3	-0.961564034	3.920609804	-3.600788258	0.000356482	0.000977342	-0.682845361
SERPINA1	1.340950587	5.684442879	3.603394118	0.000353036	0.000969305	-0.673798978
CTSV	0.727343635	1.730950747	3.638831441	0.00030917	0.000862059	-0.550167664
CCL11	-0.940723252	3.187987782	-3.650972743	0.000295357	0.00082722	-0.507549317
PDX1	0.802126825	2.60408757	3.659548217	0.000285954	0.000803272	-0.477367657
BCL11A	-0.60875401	1.483590047	-3.66139943	0.000283961	0.000798269	-0.470843554
BCL2A1	0.71832985	2.627465555	3.67446449	0.000270264	0.00076147	-0.424711525
OSM	0.620032306	1.153016137	3.709402531	0.000236627	0.000676821	-0.300592618
MAP1LC3A	-0.595601099	3.662511095	-3.710198275	0.000235909	0.00067528	-0.29775292
UCA1	1.232925674	1.918897788	3.711837737	0.000234436	0.000672085	-0.291900537
CDH1	0.892225545	5.784627985	3.721367058	0.000226044	0.000651996	-0.257835923
BCO1	-0.633760457	1.268137295	-3.741042417	0.000209604	0.000609798	-0.187244195
FN1	1.098045142	5.855984443	3.741006379	0.000209633	0.000609798	-0.187373812
PON2	0.638546671	4.309259267	3.757569886	0.000196673	0.000576549	-0.127678208
CYBA	0.60350404	5.942983137	3.759323772	0.000195345	0.000573999	-0.121342726
TFAP2A	0.685252407	1.7075342	3.763351392	0.000192329	0.00056602	-0.106783515
CYP1B1	-0.940394969	2.188761493	-3.765118753	0.00019102	0.000562605	-0.100390193
CD79B	-0.791168958	1.484421464	-3.768691495	0.000188398	0.000555318	-0.087457477
SOX2	-1.13080435	1.788723985	-3.794585448	0.000170388	0.000505395	0.006615737
MZB1	-1.092324473	2.722641289	-3.811739224	0.000159366	0.000474195	0.069265938
PHGDH	-0.824819463	2.461950252	-3.831337789	0.000147597	0.00044162	0.141166896
FLNA	-1.136391631	6.829106737	-3.854598382	0.000134696	0.00040592	0.226947474
CD24	1.108672259	7.832984667	3.855887199	0.000134013	0.000404186	0.231714485
GSTM1	-1.207153549	1.590508814	-3.88518651	0.000119348	0.000362859	0.340484452
NOX1	1.010398557	1.260033924	3.892017015	0.000116154	0.000354294	0.365951655
MIR429	0.782474886	2.413381367	3.892580468	0.000115894	0.000353788	0.368054318
MAP3K20	-0.748674603	3.070802274	-3.903661522	0.000110895	0.000340182	0.409463284
IGFBP2	-1.200845909	4.528602438	-3.90475025	0.000110416	0.000338985	0.41353766
DDR1	0.587190611	4.920068949	3.907504818	0.00010921	0.000335832	0.42385085
AGT	1.139305128	3.744228269	3.91287017	0.000106897	0.000329797	0.443958257
CHRM3	-0.586269365	1.133976621	-3.922006534	0.000103066	0.000319021	0.478256895
FBXO32	-0.89880201	3.175442744	-3.932213464	9.89E-05	0.000307005	0.516662161
KRT19	1.079146667	8.06146451	3.934188642	9.82E-05	0.000304835	0.524104774
HMGN5	-0.69066415	2.142898488	-3.937693111	9.68E-05	0.000301076	0.537318379
F5	1.088635445	2.229175933	3.970913173	8.47E-05	0.000266242	0.663115412
ICAM1	0.707133146	4.143342741	3.972962921	8.40E-05	0.000264487	0.670909372
CCND1	0.692513174	5.469071347	3.980074875	8.16E-05	0.000257633	0.697980701
TGM1	-0.94443234	0.655369122	-3.980422212	8.15E-05	0.000257487	0.699303968
IL33	-0.969851323	2.599533846	-3.998137922	7.58E-05	0.000240645	0.766937992
PDIA2	-1.146992833	1.466626955	-4.01037636	7.21E-05	0.000229537	0.813823222
PKD1	-0.59497725	2.567438433	-4.022898079	6.86E-05	0.000218962	0.861930612
ANG	-0.758342812	3.293045232	-4.023469584	6.84E-05	0.000218708	0.864129588
STC1	0.7010321	3.16120331	4.040826806	6.37E-05	0.000205107	0.931052156
IRF8	0.699161071	3.183738834	4.042803954	6.32E-05	0.000203799	0.93869211
FSCN1	0.818488342	4.336812066	4.051318653	6.10E-05	0.000197307	0.971633375
BEX3	-0.947534175	4.496098386	-4.058722879	5.92E-05	0.000192383	1.000330419
CDKN2A	1.136177602	2.05678371	4.066817533	5.73E-05	0.000186559	1.031758642
MAGEA3	1.481875851	1.394096526	4.074176248	5.55E-05	0.00018114	1.060379566
IDO1	1.323228586	2.395153662	4.117295189	4.64E-05	0.000152284	1.229042867
FOXP4-AS1	0.745397371	1.671805397	4.129813497	4.41E-05	0.00014492	1.278315064
PXDN	0.631329541	3.002263625	4.155797692	3.95E-05	0.000130904	1.381027674
RTN4R	0.591830166	1.82355477	4.157109322	3.93E-05	0.000130414	1.38622808
MAP1B	-0.892417124	2.51947406	-4.165608879	3.79E-05	0.000126286	1.419963986
HLA-A	0.654967154	8.316792801	4.169934061	3.73E-05	0.000124229	1.437155496
COL18A1	0.713668872	4.422736858	4.17444956	3.66E-05	0.000121998	1.455120929
LTF	-1.797015213	2.722869444	-4.188162164	3.45E-05	0.00011607	1.50978738
NR4A1	-0.993330226	3.73797119	-4.196549108	3.33E-05	0.00011243	1.543303621
FASN	0.657397336	5.186412052	4.202326878	3.25E-05	0.00011001	1.566428718
CTSS	0.74594268	5.296837555	4.210360047	3.14E-05	0.000106616	1.598629313
PMAIP1	0.689375087	2.312148308	4.21374029	3.10E-05	0.000105288	1.612195694
KRT20	-2.217675257	3.21948488	-4.229677735	2.89E-05	9.89E-05	1.676293849
CMTM8	0.630631968	3.765352658	4.236123659	2.82E-05	9.65E-05	1.702281333
TUBA1A	-0.916482041	4.772181997	-4.247019606	2.69E-05	9.24E-05	1.746291896
DPYD	-0.612552655	2.183716432	-4.247734224	2.68E-05	9.22E-05	1.749181972
S100A6	0.793617304	9.37097013	4.257592231	2.57E-05	8.87E-05	1.789095312
RASSF7	0.690174825	4.139283883	4.267986199	2.46E-05	8.50E-05	1.831270237
CSF2	0.620819509	0.648574412	4.276079906	2.37E-05	8.22E-05	1.864176595
ISG15	0.98035712	5.70135361	4.276566374	2.37E-05	8.21E-05	1.866156228
PTGER2	-0.80851565	2.291922161	-4.294919729	2.19E-05	7.63E-05	1.940993569
FGFR1	-0.777745918	2.289141751	-4.327800102	1.90E-05	6.66E-05	2.075796924
PRAME	1.105683246	1.084136478	4.348346908	1.74E-05	6.11E-05	2.160510528
HK2	0.881683254	3.398076474	4.350931965	1.72E-05	6.04E-05	2.171194482
MT-TF	-0.962193233	2.646270591	-4.353446283	1.70E-05	5.99E-05	2.18159162
IL2RA	0.587615202	1.539359498	4.35329267	1.70E-05	5.99E-05	2.180956244
JUP	0.975614616	7.235842684	4.356450801	1.68E-05	5.93E-05	2.194022984
HLA-B	0.755143112	8.559707104	4.365125933	1.61E-05	5.71E-05	2.229960642
EGR1	-1.067498215	5.739516303	-4.373292348	1.56E-05	5.52E-05	2.263850307
GRP	-0.784256404	0.680652104	-4.39131105	1.44E-05	5.13E-05	2.338829518
ATF3	-0.891341196	3.31659724	-4.426149055	1.23E-05	4.44E-05	2.484590999
PTGIS	-1.225822005	2.495888121	-4.433626396	1.19E-05	4.32E-05	2.516012289
OAS2	0.88633402	3.929470266	4.43340444	1.20E-05	4.32E-05	2.515078891
AQP3	-1.312958432	3.1608995	-4.453796863	1.09E-05	3.97E-05	2.601012456
CD59	-0.620467287	5.481214269	-4.468088058	1.02E-05	3.75E-05	2.661448443
COMP	1.322316822	1.787225654	4.482919131	9.59E-06	3.53E-05	2.724352884
CHAC1	-0.775919189	2.261107038	-4.48434671	9.53E-06	3.51E-05	2.730417764
PCSK9	1.094166125	2.118434014	4.489493114	9.31E-06	3.44E-05	2.752296091
IVL	-1.076617582	0.372379717	-4.505039635	8.69E-06	3.23E-05	2.818525098
GLRX	-0.594619348	2.451388047	-4.508304278	8.56E-06	3.19E-05	2.83245895
SLC28A3	0.802744923	1.332042462	4.517681838	8.21E-06	3.06E-05	2.872534143
FRZB	-1.082870104	2.738527958	-4.522653855	8.02E-06	3.00E-05	2.893812681
CDK6	0.848895969	3.012370089	4.529449632	7.78E-06	2.92E-05	2.922930491
FOS	-1.129215444	6.113610182	-4.54059808	7.40E-06	2.79E-05	2.970783652
ERBB3	0.7344029	5.087065209	4.545183277	7.25E-06	2.74E-05	2.990495792
HOTTIP	0.721326684	0.825980281	4.550040315	7.09E-06	2.68E-05	3.011396184
NDRG1	-0.707242746	4.898969138	-4.553376006	6.99E-06	2.65E-05	3.025761706
HOXB7	0.934549506	3.431917945	4.556369124	6.89E-06	2.61E-05	3.038659991
DGKA	-0.594711104	2.070568858	-4.558348879	6.83E-06	2.59E-05	3.047195573
HOXA5	-0.789712006	2.315756836	-4.562145021	6.71E-06	2.55E-05	3.063571742
MSX2	0.938967545	2.441983821	4.568825999	6.51E-06	2.49E-05	3.092422658
GSTM3	-0.927300276	2.995934679	-4.575225497	6.33E-06	2.43E-05	3.120093723
CD99	-0.606959864	5.379571907	-4.574469836	6.35E-06	2.43E-05	3.116824473
BAIAP2L1	0.805497447	4.421261423	4.581463552	6.15E-06	2.36E-05	3.147100315
LGR5	1.192331212	1.82639061	4.590176886	5.91E-06	2.28E-05	3.184878694
KRT7	1.833271426	3.712963835	4.593919771	5.81E-06	2.24E-05	3.201126562
GINS2	0.709924437	2.267680926	4.597949845	5.71E-06	2.21E-05	3.218634446
DSG1	-0.688051062	0.274704146	-4.596746488	5.74E-06	2.21E-05	3.213405245
IL11	0.955896366	1.143276198	4.631212694	4.90E-06	1.91E-05	3.363666002
CAMK1D	-0.638518801	1.75971344	-4.659525114	4.30E-06	1.69E-05	3.487853062
FUT4	0.706405549	3.067295602	4.662800451	4.24E-06	1.67E-05	3.50226357
RRAS	-0.77351195	5.768847589	-4.679953439	3.91E-06	1.56E-05	3.577879999
RGS5	-1.065497665	5.185433619	-4.689021687	3.75E-06	1.50E-05	3.617956672
BIK	0.93460114	3.836786088	4.692273382	3.70E-06	1.48E-05	3.632344317
CYFIP2	-0.689020507	2.067547617	-4.715141068	3.32E-06	1.34E-05	3.733778468
BCL2L1	0.602872652	5.123415184	4.714600868	3.33E-06	1.34E-05	3.731377207
KRT17	2.083350345	3.359762224	4.749152786	2.84E-06	1.15E-05	3.885460545
TNFRSF25	0.693439767	1.899679648	4.753737124	2.78E-06	1.13E-05	3.905979883
TP53I11	0.729333036	4.528689263	4.755438669	2.75E-06	1.12E-05	3.91360044
TNFSF15	0.631640586	1.745484665	4.760970843	2.68E-06	1.09E-05	3.938393739
ACTA2	-1.395648024	6.364549708	-4.794992452	2.29E-06	9.40E-06	4.091432706
EPHB6	-0.795659487	1.193524078	-4.797838812	2.26E-06	9.29E-06	4.104280533
TYMP	0.903012338	4.75879882	4.801276994	2.22E-06	9.15E-06	4.119808778
XK	-0.786972545	2.191902725	-4.805843017	2.17E-06	8.96E-06	4.140446149
EID1	-0.667247017	5.27336744	-4.80934651	2.14E-06	8.83E-06	4.156292988
ITGA7	-0.99908172	2.227839085	-4.810235544	2.13E-06	8.81E-06	4.160315864
CTSC	0.633750918	3.89347377	4.820596092	2.03E-06	8.41E-06	4.207246169
MIR25	0.735515072	1.78618654	4.832599632	1.91E-06	7.97E-06	4.261731228
ENPP2	-0.759281294	2.39457084	-4.840837299	1.84E-06	7.68E-06	4.29919249
APLP1	-1.023228589	1.477866194	-4.844380428	1.81E-06	7.56E-06	4.315322536
PRKCG	0.836645329	0.9647096	4.847265422	1.78E-06	7.47E-06	4.328464194
TNFRSF11B	1.14251986	1.7442854	4.857563346	1.70E-06	7.14E-06	4.375429811
NUPR1	-0.946526834	2.789201668	-4.862003015	1.66E-06	7.00E-06	4.395705104
HMGA2	0.776508522	0.841323037	4.873459413	1.57E-06	6.64E-06	4.448100798
IBSP	0.644196097	0.609590928	4.87923229	1.53E-06	6.48E-06	4.474544501
PPM1L	-0.627211889	1.786649066	-4.879041286	1.53E-06	6.48E-06	4.47366913
PTGER4	-0.818173696	2.68029588	-4.885199291	1.49E-06	6.32E-06	4.501906654
APOA1	-2.218252099	1.933216577	-4.902058074	1.37E-06	5.85E-06	4.579374392
PRNP	-0.892060163	5.093610002	-4.907999305	1.33E-06	5.69E-06	4.606731369
CAPN14	-0.965118481	0.356369121	-4.911578051	1.31E-06	5.61E-06	4.623224239
NFIC	-0.775813688	4.656281606	-4.911415526	1.31E-06	5.61E-06	4.622475003
SOD3	-1.267399223	4.981566126	-4.912725405	1.30E-06	5.59E-06	4.628514151
KCNH2	-1.151933007	1.787401614	-4.927792217	1.21E-06	5.22E-06	4.698081774
TOMM40	0.628656948	4.443343938	4.951289524	1.08E-06	4.69E-06	4.806952032
STRA6	0.89613625	0.976870339	4.953211249	1.07E-06	4.65E-06	4.815876262
HOXA11-AS	0.755843003	0.796666716	4.955695573	1.06E-06	4.60E-06	4.82741767
CCNG1	-0.606697066	4.839097784	-4.973582513	9.72E-07	4.24E-06	4.910666051
WIF1	-0.740224459	0.329496574	-4.976248576	9.59E-07	4.19E-06	4.923097009
FLNC	-1.865294487	3.210133959	-4.98595881	9.15E-07	4.00E-06	4.968422357
CCNE1	1.226108389	2.393607926	4.996608031	8.68E-07	3.80E-06	5.01822047
FGF10	-0.729582771	0.726234666	-5.004898798	8.34E-07	3.67E-06	5.0570549
S100A8	-1.981881439	3.243798372	-5.009175029	8.17E-07	3.60E-06	5.077107233
PTK7	0.942973125	2.871868764	5.021159182	7.70E-07	3.41E-06	5.133384503
UGT1A1	-0.859575062	0.598249037	-5.029880015	7.38E-07	3.27E-06	5.174411889
MAPK8IP1	-0.838184229	1.715443495	-5.061314976	6.32E-07	2.82E-06	5.32281915
BEX2	-1.126303912	1.335788708	-5.062042366	6.30E-07	2.81E-06	5.326262862
EVA1A	0.741506017	1.034964945	5.064329999	6.23E-07	2.79E-06	5.337096143
VIL1	1.507510626	3.860605215	5.06380073	6.24E-07	2.79E-06	5.33458936
PRKACB	-0.751044807	2.760331899	-5.068726871	6.09E-07	2.74E-06	5.357929995
CDKN1C	-1.059077922	2.878129399	-5.077208075	5.84E-07	2.63E-06	5.398161731
IRF4	-0.79043554	1.204640735	-5.08372721	5.66E-07	2.55E-06	5.429126348
IL32	1.057349831	5.215582497	5.088789744	5.52E-07	2.49E-06	5.453196497
LOX	0.862715492	2.802777047	5.088689784	5.52E-07	2.49E-06	5.452721029
SNN	-0.587679167	2.76659825	-5.094697043	5.36E-07	2.43E-06	5.481309767
NFKBIE	0.622568713	3.216026152	5.09947319	5.23E-07	2.38E-06	5.504060761
CTF1	-1.044209293	2.021452571	-5.101788176	5.17E-07	2.35E-06	5.515094847
FCGR2A	0.832080011	2.98674783	5.109249773	4.99E-07	2.27E-06	5.550689548
NEK6	0.606712364	4.115912205	5.11482932	4.85E-07	2.21E-06	5.577335997
TUBB4A	-0.655352156	0.51438086	-5.125901275	4.59E-07	2.10E-06	5.630288349
KANK1	-0.624113244	2.120356138	-5.131753992	4.46E-07	2.05E-06	5.658319947
PLAUR	0.89483588	3.9213969	5.137955921	4.32E-07	1.99E-06	5.688054719
ELF3	1.02033463	5.402098163	5.146701429	4.14E-07	1.91E-06	5.73003804
ID1	-1.117666519	5.915799294	-5.147662716	4.12E-07	1.90E-06	5.734656577
OGN	-1.815951609	2.412069115	-5.171685013	3.65E-07	1.69E-06	5.850317834
KLF5	1.076005425	6.300708753	5.187055752	3.38E-07	1.57E-06	5.924571361
ACTC1	-0.890610531	1.01733593	-5.207495374	3.05E-07	1.42E-06	6.023610357
ACTG1	0.60161859	10.32821076	5.211956849	2.98E-07	1.39E-06	6.045273432
MIR196A1	0.927527856	1.110791599	5.214688563	2.94E-07	1.38E-06	6.058545509
TXNIP	-1.131796357	6.844640961	-5.214663672	2.94E-07	1.38E-06	6.058424548
CNR1	-0.68318564	0.615241549	-5.237291849	2.62E-07	1.24E-06	6.168596898
ANGPTL4	-1.013970488	2.131835841	-5.24394778	2.53E-07	1.21E-06	6.201082614
CCL3	0.925331366	1.640183847	5.243930766	2.53E-07	1.21E-06	6.200999526
MMP7	2.236284202	3.668271092	5.249745394	2.46E-07	1.17E-06	6.229408448
SNHG1	0.737538722	3.283653959	5.261767676	2.31E-07	1.11E-06	6.28823356
TP53I3	-0.663338452	3.160898291	-5.260733007	2.33E-07	1.11E-06	6.283166304
COL8A1	1.212151854	2.643453434	5.265425141	2.27E-07	1.09E-06	6.306152825
HIF3A	-1.147658037	1.152932392	-5.268017468	2.24E-07	1.08E-06	6.318860158
SPRY4	0.640324226	3.113886016	5.273731211	2.18E-07	1.05E-06	6.346887604
OSMR	0.876011289	3.479608639	5.276106327	2.15E-07	1.04E-06	6.358545971
ANXA4	0.823803397	4.730475568	5.28744774	2.03E-07	9.88E-07	6.41427883
GAS1	-1.286284202	2.245243713	-5.292068302	1.98E-07	9.66E-07	6.437014603
PDE5A	-0.834983761	2.205516253	-5.295464708	1.95E-07	9.51E-07	6.453737855
PTGDS	-1.520353943	3.668194487	-5.313949786	1.77E-07	8.71E-07	6.544918393
TPD52L1	-0.846087937	1.264664099	-5.316207294	1.75E-07	8.63E-07	6.556072827
TRIB3	1.231702733	2.759320846	5.317102879	1.74E-07	8.60E-07	6.560499088
JUND	-0.71549923	7.211413606	-5.331376018	1.62E-07	8.03E-07	6.631128797
SMARCA2	-0.6698101	3.39809123	-5.343972873	1.52E-07	7.57E-07	6.693600063
PLXNA3	0.638220705	2.6264717	5.344588828	1.51E-07	7.55E-07	6.696658034
EEF1A2	-1.811004274	1.692730508	-5.353436607	1.45E-07	7.22E-07	6.74061747
EGLN3	-0.782852559	2.112764012	-5.355155767	1.43E-07	7.17E-07	6.749166284
BNIPL	-0.75049781	0.432083905	-5.355069497	1.43E-07	7.17E-07	6.748737235
NMI	0.587077395	3.47827132	5.384391198	1.23E-07	6.25E-07	6.894908562
ACER2	-1.195521533	2.33964378	-5.388433332	1.21E-07	6.13E-07	6.91511318
ALOX12	-0.797733747	0.923358063	-5.392614138	1.18E-07	6.02E-07	6.936024752
CCK	-0.883786045	0.681971865	-5.394132676	1.17E-07	5.98E-07	6.943623657
MSLN	2.217108632	4.026193924	5.396954874	1.15E-07	5.90E-07	6.957751116
IGFBP3	1.104668858	5.301852313	5.400406488	1.13E-07	5.80E-07	6.975038016
PRUNE2	-1.59808127	1.938780317	-5.402397702	1.12E-07	5.76E-07	6.985015067
SALL4	0.990391812	1.02541736	5.40310597	1.12E-07	5.74E-07	6.988564634
INCENP	0.616280602	3.165281396	5.406319215	1.10E-07	5.67E-07	7.004673252
MITF	-0.65426694	1.62808856	-5.405745908	1.10E-07	5.67E-07	7.001798546
RHOB	-1.106859057	6.797411494	-5.414032368	1.06E-07	5.45E-07	7.043374564
ITGA6	0.867912976	5.308535173	5.414741962	1.05E-07	5.44E-07	7.0469374
LEPR	-0.641661189	1.118776431	-5.424226861	1.00E-07	5.20E-07	7.094599342
P2RY6	0.653327644	1.524443773	5.424778283	9.98E-08	5.19E-07	7.097372475
MMP3	2.001243481	2.476710281	5.424743232	9.99E-08	5.19E-07	7.097196194
CXCR2	-0.860821351	0.838146178	-5.431519465	9.64E-08	5.02E-07	7.131293931
CLU	-1.680144451	5.00153525	-5.433791109	9.53E-08	5.00E-07	7.14273298
FAM3B	-1.631064685	2.472941481	-5.433549646	9.54E-08	5.00E-07	7.141516874
ROR1	-0.750872058	1.789772979	-5.445207653	8.97E-08	4.72E-07	7.200284439
ADA	-0.809558286	2.409922966	-5.447252384	8.88E-08	4.68E-07	7.210603053
CXCL10	1.70074684	3.924852374	5.4512735	8.69E-08	4.59E-07	7.230905126
CAT	-0.675339749	4.819519881	-5.455834609	8.49E-08	4.49E-07	7.253949195
CYTOR	0.645525328	1.99860296	5.457772421	8.40E-08	4.45E-07	7.263744621
TIMP3	-1.031438724	2.211610835	-5.473613699	7.73E-08	4.13E-07	7.343932999
JUN	-0.929118408	5.878255141	-5.473600991	7.73E-08	4.13E-07	7.343868593
COL5A1	1.177652741	4.710328077	5.485597549	7.26E-08	3.89E-07	7.404728139
MMP1	2.086748346	4.627175319	5.488260051	7.16E-08	3.85E-07	7.418250792
HPRT1	0.595976806	4.475448865	5.501012477	6.69E-08	3.62E-07	7.48309774
GSTA2	-1.504267783	1.064000507	-5.508704401	6.43E-08	3.48E-07	7.522274288
S100A11	0.875945895	9.817021243	5.510301903	6.37E-08	3.45E-07	7.530416595
DSG2	1.163820404	5.536786578	5.529945209	5.74E-08	3.14E-07	7.630702439
MXD1	-0.954569541	3.696410112	-5.531895201	5.68E-08	3.11E-07	7.640674549
RNF213	0.730554087	3.795386603	5.536315106	5.55E-08	3.06E-07	7.663288781
CAMK2G	-0.698988712	3.188253465	-5.536257261	5.55E-08	3.06E-07	7.662992719
TFRC	0.961579278	4.557935908	5.5433512	5.35E-08	2.95E-07	7.699320607
MRGBP	0.667789382	3.08430507	5.556550337	4.99E-08	2.76E-07	7.76701928
MMP14	0.855992586	5.765520888	5.561713697	4.85E-08	2.69E-07	7.793539853
IGF2BP3	0.919405339	1.089435046	5.569355666	4.66E-08	2.60E-07	7.832830055
RTKN2	0.588668149	1.105752398	5.568241466	4.68E-08	2.60E-07	7.827098656
HOTAIR	0.827716936	0.801081368	5.573019991	4.57E-08	2.56E-07	7.85168611
PDCD4	-0.800350007	3.859083642	-5.589783999	4.18E-08	2.34E-07	7.938086598
PHLDA2	1.353183417	5.691652878	5.591284147	4.14E-08	2.33E-07	7.945829087
KCNA3	-0.767030425	0.991495791	-5.604409078	3.86E-08	2.18E-07	8.013644616
SASH1	-0.67025447	2.250152049	-5.611949218	3.71E-08	2.10E-07	8.052665462
JUNB	-0.889127272	7.031402741	-5.629996754	3.37E-08	1.92E-07	8.146245038
CAPN9	-1.463649546	1.453375944	-5.633771987	3.30E-08	1.88E-07	8.165852731
CTSB	0.820849366	7.06903971	5.635051238	3.28E-08	1.87E-07	8.172499414
AHCY	0.66522953	5.672161469	5.639757557	3.19E-08	1.83E-07	8.196963409
HOXC6	0.799479964	1.201705241	5.639395879	3.20E-08	1.83E-07	8.195082748
DTNA	-0.670962771	0.674351779	-5.65284912	2.98E-08	1.71E-07	8.265106562
HAVCR2	0.760418134	1.945879587	5.654484411	2.95E-08	1.70E-07	8.273627917
BBC3	0.776742116	2.538354205	5.674314142	2.65E-08	1.53E-07	8.377126098
MMP9	1.482353525	3.634164668	5.684859281	2.50E-08	1.46E-07	8.432290524
ITPR3	0.889023043	4.716682961	5.687713569	2.46E-08	1.44E-07	8.447237062
TNFRSF10A	0.677973895	2.762598357	5.703193814	2.27E-08	1.33E-07	8.528410906
MYLK	-1.733167211	3.201490604	-5.725314654	2.01E-08	1.18E-07	8.64473163
TIMP4	-0.810921565	1.084247016	-5.73048769	1.95E-08	1.15E-07	8.671988836
E2F8	0.823390301	2.281667634	5.740364146	1.85E-08	1.09E-07	8.724086844
RCN1	0.749654405	3.917049537	5.743982277	1.81E-08	1.08E-07	8.743191437
EMP1	-1.153981434	3.905196905	-5.743832764	1.82E-08	1.08E-07	8.742401769
CAV1	-1.277329269	4.090881744	-5.744911635	1.81E-08	1.07E-07	8.748100314
TAGLN	-1.915271996	5.766919248	-5.772539017	1.55E-08	9.29E-08	8.894336023
IL4I1	0.960416256	2.113494199	5.782524068	1.47E-08	8.83E-08	8.947334579
CASC9	1.238979359	1.590420898	5.794146943	1.38E-08	8.31E-08	9.009124024
PKM	0.665500476	6.790888926	5.799651814	1.34E-08	8.07E-08	9.038425616
PDGFRB	1.066338723	4.432042493	5.801642876	1.32E-08	8.00E-08	9.049029533
SGK1	-0.917210491	3.213679682	-5.807673981	1.28E-08	7.75E-08	9.081168526
MYB	1.155336568	2.189483139	5.827739717	1.14E-08	6.95E-08	9.188299425
ATP5F1A	-0.602788834	4.844304492	-5.846440982	1.03E-08	6.29E-08	9.288426278
PTPN13	-0.787889951	1.076940155	-5.851170314	1.01E-08	6.14E-08	9.313790074
MAP4K4	0.593272971	3.599459149	5.860656238	9.54E-09	5.86E-08	9.364715979
IFI6	1.592852679	7.665079547	5.861468388	9.50E-09	5.85E-08	9.369079301
LEF1	0.75964643	1.972973139	5.867642728	9.18E-09	5.68E-08	9.402267949
TP73-AS1	-0.616101824	1.149901666	-5.867391713	9.19E-09	5.68E-08	9.400918103
ITGA2	1.007128148	3.398034001	5.874176594	8.85E-09	5.48E-08	9.437421196
ACO1	-0.619437353	3.214637137	-5.875397478	8.79E-09	5.46E-08	9.4439934
DNMT3B	0.895877399	1.377255971	5.879567877	8.59E-09	5.35E-08	9.46645197
ENO1	0.69944692	7.421185063	5.881048215	8.52E-09	5.31E-08	9.47442716
NOTCH3	1.031051247	4.387064178	5.883410203	8.41E-09	5.25E-08	9.487155667
ROR2	-1.090912023	1.757654054	-5.886624648	8.26E-09	5.18E-08	9.504484883
APLN	1.109437686	1.593619373	5.886202959	8.28E-09	5.18E-08	9.502211086
PRKCB	-1.024874775	1.580116249	-5.905385388	7.44E-09	4.68E-08	9.605783701
CTNNBIP1	-0.64772898	3.250162647	-5.910480371	7.23E-09	4.56E-08	9.633340907
IRAK1	0.679340773	5.242056453	5.916646386	6.98E-09	4.42E-08	9.666717707
MT2A	-1.239367675	5.845609405	-5.921563862	6.79E-09	4.31E-08	9.69335709
CHEK2	0.608880395	1.800652088	5.930526081	6.46E-09	4.10E-08	9.741955809
SFRP4	2.147163614	3.50299825	5.937035855	6.23E-09	3.97E-08	9.777294522
FOSB	-1.789727268	3.065039261	-5.965083465	5.32E-09	3.40E-08	9.929924467
ATP5PO	-0.663163199	3.954701197	-5.974244619	5.05E-09	3.24E-08	9.979908364
FAM162A	-0.652340129	3.734534718	-5.975869974	5.01E-09	3.22E-08	9.988783121
SLC1A5	1.024006283	5.165315965	5.997141988	4.44E-09	2.87E-08	10.1051187
CXCL9	2.001918403	4.073985106	6.00294843	4.30E-09	2.79E-08	10.13693388
KCNMA1	-1.434707347	1.368968971	-6.006983826	4.20E-09	2.73E-08	10.15906015
P2RX1	-0.716210385	0.926919509	-6.010874346	4.11E-09	2.68E-08	10.18040382
CAST	-0.663501987	4.139751418	-6.010343389	4.12E-09	2.68E-08	10.17749028
RGN	-1.0377944	1.079673656	-6.012383726	4.07E-09	2.66E-08	10.1886875
POLR1C	0.64048014	3.448879679	6.016719385	3.97E-09	2.60E-08	10.21249182
THBD	-0.964776667	3.289433583	-6.021425247	3.87E-09	2.54E-08	10.23834491
TUBB6	-1.106624218	3.508561257	-6.036980969	3.54E-09	2.34E-08	10.32392504
CASZ1	-0.695681243	2.217274858	-6.046949599	3.35E-09	2.22E-08	10.37886449
MACC1	1.116291673	2.856116013	6.06799325	2.97E-09	1.98E-08	10.49508894
CHI3L1	1.603273997	2.95719739	6.067946303	2.97E-09	1.98E-08	10.49482927
BNIP3	-1.015360373	1.992889146	-6.085257463	2.69E-09	1.81E-08	10.59069044
TGFB1I1	-1.262189685	3.369045117	-6.087490323	2.66E-09	1.79E-08	10.60307152
AGO2	0.596230533	2.865710047	6.091933655	2.59E-09	1.75E-08	10.62772077
FAIM2	-0.7065908	0.795588773	-6.091582724	2.59E-09	1.75E-08	10.62577345
MAPK15	0.92329588	1.219715167	6.097494199	2.51E-09	1.70E-08	10.65858879
DES	-3.519844019	5.48314249	-6.101406348	2.45E-09	1.67E-08	10.68032016
MIR23B	-0.620827083	0.351193611	-6.101267207	2.45E-09	1.67E-08	10.67954706
EPHX2	-1.045851529	2.686486172	-6.108278098	2.36E-09	1.61E-08	10.71851968
GADD45G	-1.022739679	2.302459777	-6.115286422	2.26E-09	1.55E-08	10.75751518
UBD	1.944779948	3.775836298	6.124399555	2.15E-09	1.48E-08	10.80827771
CDC25A	0.806997793	1.688343098	6.123579649	2.16E-09	1.48E-08	10.80370805
DIRAS3	-0.766000751	0.911979626	-6.131690887	2.06E-09	1.43E-08	10.84893748
SPINT2	1.003178242	5.889578752	6.13162083	2.06E-09	1.43E-08	10.84854661
SATB1	-0.738367555	1.703697446	-6.137587806	1.99E-09	1.38E-08	10.88185071
CXCL8	2.128678113	4.110491553	6.144822585	1.91E-09	1.33E-08	10.92226693
TUBG2	-0.685685377	2.250284095	-6.150835508	1.85E-09	1.29E-08	10.95588742
CKS1B	0.806616294	3.582118561	6.163774356	1.71E-09	1.20E-08	11.02832567
SKP2	0.861270014	3.115478768	6.163511308	1.72E-09	1.20E-08	11.02685174
PVT1	0.854852792	1.752525043	6.170712096	1.65E-09	1.16E-08	11.06721854
CPQ	-0.850276924	2.964514125	-6.1772861	1.58E-09	1.12E-08	11.10410572
KLF10	-0.823961946	4.56872578	-6.187111046	1.50E-09	1.06E-08	11.15929467
PYCR1	1.11975804	4.667833398	6.197064678	1.41E-09	1.00E-08	11.21528039
MEIS1	-0.895230381	1.517301034	-6.196794842	1.41E-09	1.00E-08	11.21376167
ADIPOQ	-0.773291017	0.248724915	-6.198827736	1.40E-09	9.94E-09	11.22520472
APOB	-1.763852491	0.850637133	-6.205247932	1.35E-09	9.59E-09	11.261364
FTL	0.967888776	11.50246575	6.209843056	1.31E-09	9.39E-09	11.28726325
GNL3	0.649150587	4.349081326	6.212295066	1.29E-09	9.28E-09	11.30108985
ACKR3	-0.967697546	3.17832303	-6.22073654	1.23E-09	8.87E-09	11.34872477
PTTG1	1.051244277	3.782399174	6.22362955	1.21E-09	8.74E-09	11.3650622
CCL21	-2.163468738	4.415542668	-6.22454063	1.20E-09	8.71E-09	11.37020855
CLIC1	0.624311565	7.565280073	6.22504471	1.20E-09	8.70E-09	11.37305618
MEF2D	-0.618847844	4.0157899	-6.230077556	1.17E-09	8.46E-09	11.40149795
BLVRB	-0.922522474	5.250310152	-6.238123963	1.11E-09	8.11E-09	11.44700939
KLF2	-1.388043911	5.18803837	-6.242260878	1.09E-09	7.93E-09	11.47042712
TCF3	0.664860098	4.091292523	6.244423104	1.07E-09	7.85E-09	11.48267186
CLIP3	-1.328951717	2.807996485	-6.244361446	1.07E-09	7.85E-09	11.48232264
TNFRSF12A	1.128666341	4.793359694	6.245295831	1.07E-09	7.83E-09	11.48761512
PTPN12	0.634149634	4.100079808	6.251487518	1.03E-09	7.57E-09	11.52270216
ZFP36	-1.17332419	7.191326391	-6.272589085	9.10E-10	6.72E-09	11.6424953
LYN	0.805941011	3.886470817	6.274545369	8.99E-10	6.65E-09	11.6536179
CHIA	-0.953573506	0.171183002	-6.280567227	8.68E-10	6.44E-09	11.6878735
PRR7	1.041324754	2.947260415	6.281400502	8.64E-10	6.42E-09	11.69261574
EIF3L	-0.763749734	4.962910513	-6.281315015	8.64E-10	6.42E-09	11.6921292
SNRPD1	0.808133705	3.694430846	6.292014126	8.12E-10	6.07E-09	11.75306409
VCAN	1.238835076	3.50201686	6.306767588	7.44E-10	5.60E-09	11.83722942
PLEKHO1	-1.039609346	2.707166908	-6.306219871	7.47E-10	5.60E-09	11.83410192
NOP53	-0.771896502	5.346285724	-6.316851826	7.01E-10	5.31E-09	11.89485085
FOXP3	0.797818333	1.756802543	6.337377567	6.21E-10	4.75E-09	12.01236813
IL16	-0.721191726	1.134802791	-6.33912379	6.15E-10	4.71E-09	12.0223803
SERPINE1	1.5855211	4.353517726	6.354614055	5.61E-10	4.32E-09	12.11129429
MSH5	0.597149537	0.94598092	6.363898235	5.31E-10	4.11E-09	12.16467045
PDGFD	-0.925446807	1.888310919	-6.364541449	5.29E-10	4.10E-09	12.16837074
ABCG2	-0.982529166	1.145270584	-6.372623709	5.04E-10	3.93E-09	12.21489257
APOE	1.787905857	6.169379958	6.382376231	4.76E-10	3.71E-09	12.27109269
RUVBL1	0.588379556	2.641741014	6.383440005	4.73E-10	3.70E-09	12.27722706
GSTA4	-1.053263084	2.776345972	-6.384005486	4.71E-10	3.69E-09	12.28048831
BAG3	-0.957567499	4.811571123	-6.387212675	4.63E-10	3.64E-09	12.29898932
GCG	-0.918831929	0.245859908	-6.389191201	4.57E-10	3.61E-09	12.31040644
RYR2	-0.719223956	0.540131143	-6.391595271	4.51E-10	3.57E-09	12.32428304
PTPRZ1	-0.869139612	0.675168319	-6.396743767	4.37E-10	3.47E-09	12.35401516
KANK2	-1.23439108	3.56408177	-6.399748149	4.29E-10	3.42E-09	12.37137422
HNF1A	0.955669297	2.168034901	6.408885644	4.07E-10	3.25E-09	12.42421074
PGAM1	-0.628495399	4.414388266	-6.423846038	3.72E-10	2.99E-09	12.51085008
HK1	-0.768918678	4.011241225	-6.426073133	3.67E-10	2.95E-09	12.5237618
DCN	-1.506610718	4.456876676	-6.436691458	3.44E-10	2.78E-09	12.58537229
CSTA	-1.993155911	2.186128334	-6.449767723	3.19E-10	2.58E-09	12.66135809
ADAMTSL4	-1.01071289	1.968270755	-6.453892074	3.11E-10	2.52E-09	12.68535058
AGTR1	-0.942710418	0.56744979	-6.46123189	2.97E-10	2.42E-09	12.72807913
RAD21	0.660076283	5.213728661	6.474477377	2.75E-10	2.25E-09	12.80528718
GDF10	-0.621251153	0.377819113	-6.481323331	2.64E-10	2.16E-09	12.84524259
ARHGAP24	-0.654337955	1.418907745	-6.485726958	2.57E-10	2.12E-09	12.87096182
CELF2	-1.091965577	2.139611761	-6.485268525	2.57E-10	2.12E-09	12.8682837
MDK	1.37072392	6.61133887	6.487376858	2.54E-10	2.10E-09	12.88060164
TOP1	0.589311993	5.441042655	6.492680197	2.46E-10	2.05E-09	12.9116008
CANX	0.618441696	6.633879586	6.492489103	2.47E-10	2.05E-09	12.91048345
HNF4A	1.4771942	4.028253811	6.491683498	2.48E-10	2.05E-09	12.90577331
MIR27B	-0.828054787	0.691781353	-6.52159471	2.07E-10	1.73E-09	13.08097311
ALDH2	-0.903844734	4.079547416	-6.530752833	1.96E-10	1.64E-09	13.13474556
KRT8	1.399298205	8.226260136	6.532789643	1.93E-10	1.62E-09	13.14671309
NR1H2	-0.606533293	4.289097327	-6.545050251	1.80E-10	1.51E-09	13.21881559
CFL2	-1.325135154	2.316858592	-6.546967388	1.77E-10	1.50E-09	13.23009981
ANGPT2	0.809516444	1.581395021	6.558689228	1.65E-10	1.41E-09	13.2991523
ZNF385B	-0.685189672	0.478362816	-6.557617811	1.66E-10	1.41E-09	13.29283652
FBXL7	-0.912190599	1.846791795	-6.561196445	1.63E-10	1.39E-09	13.31393507
PRKAA2	-1.004123984	0.781689406	-6.562291079	1.62E-10	1.38E-09	13.32039056
FKBP5	-1.058343985	2.645577575	-6.568276621	1.56E-10	1.34E-09	13.35570502
SUN2	-0.724811502	4.07107577	-6.571773782	1.53E-10	1.31E-09	13.37635015
PABPC1	0.824779524	8.763219242	6.603504881	1.26E-10	1.09E-09	13.56407592
SH3KBP1	0.771361735	3.675288271	6.611508447	1.20E-10	1.04E-09	13.6115411
NSD2	0.628527901	2.449946334	6.619121923	1.14E-10	9.98E-10	13.65673576
HDGF	0.694773952	6.59289654	6.62401149	1.11E-10	9.71E-10	13.68578295
GPT	-1.44694617	1.654643264	-6.62939667	1.07E-10	9.44E-10	13.71779436
RTKN	0.87624179	3.439935393	6.632352667	1.06E-10	9.29E-10	13.73537472
TNFRSF13B	-0.681234154	0.449517368	-6.6467659	9.66E-11	8.53E-10	13.82118546
PMEPA1	1.497249611	4.546134574	6.651131756	9.41E-11	8.32E-10	13.84720755
CYP27B1	0.748192016	1.04266155	6.651867082	9.37E-11	8.30E-10	13.85159171
NR4A3	-1.232053079	1.655856343	-6.655903413	9.14E-11	8.12E-10	13.87566404
HSPH1	0.929006178	4.076924794	6.684025994	7.69E-11	6.91E-10	14.04370933
FOXO4	-0.681775991	2.59403778	-6.685541685	7.62E-11	6.86E-10	14.05278239
KNSTRN	0.76871178	2.483972035	6.687070416	7.55E-11	6.83E-10	14.06193518
CLDN3	2.871601751	5.6764955	6.701896375	6.89E-11	6.27E-10	14.15078764
PEG3	-0.715536081	0.470593533	-6.710898231	6.52E-11	5.96E-10	14.2048128
FKBP8	-0.66615322	5.99594712	-6.714116543	6.39E-11	5.87E-10	14.22414174
SHF	-0.731795282	0.958166837	-6.722478683	6.07E-11	5.59E-10	14.27439872
CYP3A4	-1.624528685	0.732323526	-6.733575881	5.66E-11	5.24E-10	14.34117065
GLUL	-0.972870131	5.146913338	-6.733251786	5.68E-11	5.24E-10	14.33921932
CCT2	0.822570235	4.877120085	6.735694702	5.59E-11	5.19E-10	14.3539296
NME1	1.003332566	3.87048446	6.735680026	5.59E-11	5.19E-10	14.35384122
CASK	0.728492707	3.350075395	6.74566839	5.26E-11	4.92E-10	14.41403136
EPHB2	1.521842773	2.58265158	6.747523372	5.20E-11	4.88E-10	14.42521736
ACER1	-0.775043838	0.204615409	-6.752341392	5.04E-11	4.76E-10	14.45428266
TPM1	-1.397719158	4.371710156	-6.755652525	4.94E-11	4.68E-10	14.47426705
CDIP1	-0.919651715	2.58651075	-6.765952595	4.63E-11	4.41E-10	14.53648315
STMN1	0.901985249	4.170041472	6.765552262	4.65E-11	4.41E-10	14.53406359
SFRP5	-1.498142306	1.063709939	-6.771335288	4.48E-11	4.27E-10	14.56902656
F10	-1.38240675	1.500037231	-6.772495922	4.45E-11	4.25E-10	14.57604637
DNAJB9	-0.6517114	3.388856533	-6.78339618	4.16E-11	4.00E-10	14.64202062
HSPB6	-2.998796139	4.43238961	-6.787166343	4.06E-11	3.91E-10	14.66485932
SPARC	1.388713061	7.265351019	6.793542706	3.90E-11	3.77E-10	14.70350866
CNKSR2	-0.605820195	0.298932033	-6.796646016	3.83E-11	3.71E-10	14.72232933
DUSP1	-1.525047088	6.362251013	-6.825890048	3.19E-11	3.11E-10	14.90002075
CDC25C	0.84537097	1.627668048	6.828139298	3.15E-11	3.08E-10	14.91371261
FGF2	-0.955047821	0.994564534	-6.835182254	3.01E-11	2.95E-10	14.9566083
ARRB1	-0.821408381	2.983088408	-6.836700365	2.98E-11	2.93E-10	14.96585907
CD276	0.781278373	3.970450992	6.84636118	2.81E-11	2.78E-10	15.02476635
CDT1	1.180405695	3.133173538	6.850410887	2.74E-11	2.73E-10	15.04947922
EPHB4	0.86321783	4.181905649	6.84975132	2.75E-11	2.73E-10	15.0454535
PTX3	-0.689244439	0.60871448	-6.86907946	2.43E-11	2.44E-10	15.16355144
CDKN3	1.093798825	3.013959203	6.875496407	2.34E-11	2.35E-10	15.20281813
ADD1	-0.586079362	4.006252838	-6.878406993	2.30E-11	2.32E-10	15.22063819
XPA	-0.604153516	2.929142185	-6.877811252	2.30E-11	2.32E-10	15.21699028
THBS2	1.908935427	4.010972783	6.883676771	2.22E-11	2.25E-10	15.25291754
STAT1	1.110480346	5.613378948	6.898279076	2.03E-11	2.06E-10	15.34246402
MFN2	-0.672671556	4.460290517	-6.953985552	1.42E-11	1.46E-10	15.68544785
MCM6	0.687130996	3.702501376	6.961209662	1.36E-11	1.40E-10	15.73008542
NR3C1	-0.845285813	2.530162883	-6.967444288	1.31E-11	1.35E-10	15.76863825
MAGEH1	-1.007964116	2.710866913	-6.981955508	1.19E-11	1.23E-10	15.8584756
ID3	-1.019164471	4.443263154	-6.989234172	1.14E-11	1.18E-10	15.90359219
RAB27A	-0.859555733	3.082587846	-7.007104331	1.02E-11	1.05E-10	16.014516
TNFSF11	0.687365401	0.851404217	7.045222834	7.97E-12	8.34E-11	16.25186553
CXCL1	2.316936131	4.752139548	7.046242843	7.92E-12	8.31E-11	16.25823055
MPP1	-0.954849735	2.083654809	-7.061915482	7.16E-12	7.53E-11	16.3561208
NUP107	0.735397933	2.40420929	7.075356315	6.57E-12	6.95E-11	16.44020635
LDOC1	-1.48832452	2.884982416	-7.079916407	6.38E-12	6.77E-11	16.46876248
CCT3	0.601608706	5.795911091	7.083872515	6.22E-12	6.62E-11	16.49354795
DMD	-1.169251713	1.182626859	-7.094074729	5.82E-12	6.22E-11	16.55751572
TRAF2	0.624117939	2.896460473	7.095448921	5.77E-12	6.20E-11	16.56613736
ARL6IP1	0.892488878	5.953402768	7.096550719	5.73E-12	6.17E-11	16.57305094
MAPT	-0.646185458	0.383055546	-7.097265886	5.71E-12	6.16E-11	16.57753894
PLIN1	-1.024833517	0.461498673	-7.114167496	5.12E-12	5.56E-11	16.6837064
DMPK	-1.381060503	2.722096835	-7.123245115	4.83E-12	5.25E-11	16.74080841
PTGER3	-0.820156362	0.844924956	-7.150259913	4.05E-12	4.44E-11	16.91107686
IGF2BP2	1.348884674	3.492785022	7.167494473	3.63E-12	3.98E-11	17.01996341
MET	1.391139537	3.956135375	7.175532587	3.44E-12	3.80E-11	17.07081691
APBB1	-1.05317905	1.798180067	-7.18458038	3.24E-12	3.60E-11	17.1281109
HDAC5	-0.811390201	2.888329579	-7.186225365	3.21E-12	3.57E-11	17.13853356
SPP1	2.622117302	4.653009977	7.196602061	3.00E-12	3.34E-11	17.20432295
BRCA1	0.778440034	1.926086134	7.204895115	2.84E-12	3.19E-11	17.25695451
LRRK2	-0.64677036	0.767960134	-7.219062007	2.59E-12	2.92E-11	17.34697231
GGCT	0.857374664	4.330168918	7.237225676	2.30E-12	2.62E-11	17.46258532
GLCCI1	-0.715583543	1.763411803	-7.240496455	2.25E-12	2.57E-11	17.48342783
FCGR3A	1.627001497	3.51156949	7.245986721	2.18E-12	2.49E-11	17.51842994
ADAR	0.652373663	5.565197472	7.252370378	2.09E-12	2.40E-11	17.55915333
TNFRSF17	-1.414028337	1.326661563	-7.253583809	2.07E-12	2.39E-11	17.56689732
SNHG14	-0.61714758	0.488452226	-7.275258289	1.80E-12	2.08E-11	17.70538918
SPINK7	-1.547870761	0.425238024	-7.288244359	1.65E-12	1.93E-11	17.78851726
CDC25B	1.186669791	4.61892164	7.28759072	1.66E-12	1.93E-11	17.78433038
TGFBR3	-1.323151124	2.263447567	-7.320553787	1.33E-12	1.57E-11	17.99583332
HSPE1	0.94601813	5.564625626	7.320185711	1.34E-12	1.57E-11	17.99346757
FOXP2	-0.920630721	0.63840586	-7.341294887	1.16E-12	1.38E-11	18.12928994
FGFR4	1.643837653	3.612227512	7.354066232	1.07E-12	1.27E-11	18.2116094
LONRF2	-0.820594688	0.542303421	-7.361551599	1.02E-12	1.22E-11	18.25990811
MCM7	1.015710532	4.714524981	7.363366848	1.01E-12	1.21E-11	18.2716265
PENK	-1.079788925	0.437030379	-7.364613857	9.97E-13	1.20E-11	18.27967788
TMSB10	1.043888914	10.72791946	7.364376073	9.99E-13	1.20E-11	18.27814253
SRPK1	0.685294453	3.91305033	7.367252248	9.80E-13	1.19E-11	18.29671621
PLAU	1.436284557	4.195984767	7.371042086	9.56E-13	1.17E-11	18.32119855
WNT2	1.259040806	1.333790851	7.371003419	9.56E-13	1.17E-11	18.32094872
ADAM12	1.200757893	1.33537132	7.36943919	9.66E-13	1.17E-11	18.31084268
ANGPT1	-0.632022274	0.797517064	-7.37700169	9.19E-13	1.13E-11	18.35971699
ILF2	0.662181264	6.074163341	7.381677738	8.91E-13	1.10E-11	18.38995608
CXCL12	-1.510002136	2.745716647	-7.383171158	8.82E-13	1.09E-11	18.39961681
SELENOK	-0.639244452	4.220345262	-7.385241846	8.70E-13	1.08E-11	18.41301427
VIP	-1.868059618	0.957743195	-7.38990439	8.43E-13	1.05E-11	18.44319165
CCT5	0.722840809	4.929165292	7.401945849	7.79E-13	9.72E-12	18.52119458
BMP8A	0.911209064	1.525671536	7.4018973	7.79E-13	9.72E-12	18.5208799
ITPR1	-0.844070756	1.624600361	-7.4060515	7.58E-13	9.52E-12	18.54781251
FAP	1.052811949	1.38547485	7.407704799	7.50E-13	9.44E-12	18.55853442
NDUFS4	-0.733893291	4.555008425	-7.40910374	7.43E-13	9.39E-12	18.5676082
CLN6	0.767582121	3.826464966	7.412089683	7.28E-13	9.23E-12	18.5869799
NLRX1	-0.764556141	2.363395315	-7.43457535	6.27E-13	7.98E-12	18.73304899
CDCA7	1.463216917	3.746455533	7.435646929	6.22E-13	7.95E-12	18.74001845
GAB1	-0.734309102	2.021193978	-7.441281328	5.99E-13	7.68E-12	18.77667666
TXNDC5	-1.037832279	2.394212828	-7.44425197	5.88E-13	7.56E-12	18.79601255
NSG1	-1.033320232	0.963753975	-7.449384321	5.68E-13	7.33E-12	18.82943279
CDC6	1.471624486	2.556953398	7.45205682	5.58E-13	7.23E-12	18.84684216
COL3A1	1.962452304	7.73623762	7.454036298	5.51E-13	7.18E-12	18.85974005
COMMD1	-0.655737829	2.848940857	-7.464932383	5.12E-13	6.70E-12	18.93078327
ACTL6A	0.742898239	3.880043624	7.481556909	4.58E-13	6.03E-12	19.03932757
ATR	0.644507171	1.88080959	7.485219666	4.47E-13	5.91E-12	19.06326685
TLR3	-0.913779778	1.626251277	-7.486641747	4.43E-13	5.87E-12	19.07256377
TRPM2	0.878673054	1.691643364	7.48917255	4.35E-13	5.80E-12	19.08911231
DUSP22	-0.653793118	2.552217267	-7.489112789	4.36E-13	5.80E-12	19.08872149
CDKN1A	-1.1508247	5.130867965	-7.49123953	4.29E-13	5.76E-12	19.10263111
RBL1	0.750133213	2.089923047	7.502831484	3.97E-13	5.35E-12	19.1784989
BIRC5	1.249281568	3.01353051	7.515580212	3.65E-13	4.92E-12	19.2620398
MOAP1	-0.709176744	3.265770943	-7.52421713	3.44E-13	4.66E-12	19.31869725
PAQR7	-0.860442851	1.992571312	-7.537076384	3.16E-13	4.29E-12	19.40314366
BID	0.759468919	3.093312422	7.558459775	2.73E-13	3.73E-12	19.54380804
SULF1	1.896987264	4.037272534	7.560939405	2.69E-13	3.70E-12	19.56013893
HSPA5	0.745366001	7.347071648	7.560782609	2.69E-13	3.70E-12	19.55910616
HOXA10	1.565093254	1.795285249	7.574518578	2.45E-13	3.40E-12	19.64964301
NPTX1	-1.388215297	0.651219728	-7.583480881	2.31E-13	3.21E-12	19.70878204
CYB5A	-0.847073192	2.669274477	-7.585583271	2.28E-13	3.18E-12	19.72266255
FEN1	0.895078482	3.798851092	7.589785375	2.21E-13	3.11E-12	19.75041456
CHEK1	0.845942679	1.991381277	7.589330779	2.22E-13	3.11E-12	19.74741171
TUBB2A	-1.155275405	3.691345211	-7.591821393	2.18E-13	3.08E-12	19.7638652
BCL2	-0.818759989	1.422553083	-7.602871089	2.03E-13	2.87E-12	19.83691046
RXRA	-0.758820493	3.114866275	-7.605425044	1.99E-13	2.83E-12	19.85380499
PDIA3	0.79625612	7.100101388	7.618414051	1.82E-13	2.60E-12	19.93979357
RPN2	0.873996073	7.213605129	7.634060607	1.64E-13	2.36E-12	20.04352107
NDN	-1.474459885	2.919481613	-7.6332864	1.65E-13	2.36E-12	20.03838479
AURKB	1.289188008	3.097574896	7.651122139	1.46E-13	2.12E-12	20.15681016
LIMK1	0.741162033	3.056247548	7.660632842	1.37E-13	2.00E-12	20.22004342
PBX1	-1.069363289	1.947468823	-7.660306494	1.37E-13	2.00E-12	20.21787268
QSOX2	0.802038707	2.763563397	7.663596641	1.34E-13	1.97E-12	20.23976063
OLR1	1.290153397	1.605401782	7.670360302	1.28E-13	1.88E-12	20.28477838
MAOA	-1.606620606	3.434932779	-7.673543019	1.25E-13	1.85E-12	20.30597223
CHGA	-2.943111643	1.769075675	-7.676048206	1.23E-13	1.83E-12	20.32265898
CALM1	-0.691058529	5.917398849	-7.687617261	1.14E-13	1.70E-12	20.39977166
MAOB	-1.962551039	2.959125776	-7.691530733	1.11E-13	1.66E-12	20.42587618
SCIN	-1.103861474	1.046183087	-7.697432592	1.07E-13	1.60E-12	20.46526276
TPM3	0.666584115	5.525158493	7.702436145	1.03E-13	1.56E-12	20.498672
DEPDC1	1.058753413	1.877082003	7.70159676	1.04E-13	1.56E-12	20.49306622
ABCE1	0.732393936	3.728942744	7.718759776	9.21E-14	1.40E-12	20.60777868
STUB1	-0.708858175	3.821757042	-7.730195851	8.51E-14	1.30E-12	20.68431917
PPP1CB	-0.682463328	5.222092918	-7.742909485	7.80E-14	1.20E-12	20.76950883
NCL	0.627199805	5.96623137	7.749056962	7.48E-14	1.15E-12	20.81073813
TNFSF12	-1.16898279	3.144756415	-7.75587322	7.14E-14	1.11E-12	20.85648107
HSP90B1	0.810031546	7.438468021	7.770657452	6.45E-14	1.01E-12	20.95579817
MAPK3	-0.904910631	5.144528225	-7.769649848	6.49E-14	1.01E-12	20.94902487
SNCG	-1.574392092	1.918579763	-7.790444848	5.63E-14	8.83E-13	21.08894402
BAD	-0.787199897	4.094928109	-7.811244309	4.88E-14	7.72E-13	21.22916913
TYMS	1.156989972	3.76284413	7.813179445	4.81E-14	7.66E-13	21.24222937
IL6R	-1.001004563	2.084763784	-7.812933361	4.82E-14	7.66E-13	21.24056842
DUSP5	-1.459683321	3.133880174	-7.860680599	3.46E-14	5.58E-13	21.56356073
SIRT2	-0.640904276	3.080246093	-7.877891476	3.07E-14	4.97E-13	21.68034009
ILK	-0.942065613	2.034263127	-7.899377618	2.65E-14	4.30E-13	21.82639052
EPHX1	-1.120309997	4.984859363	-7.901614245	2.61E-14	4.25E-13	21.84161055
BTC	-1.172242319	1.766327453	-7.90514873	2.54E-14	4.17E-13	21.8656688
GABARAPL1	-1.121859686	3.093549217	-7.907468361	2.50E-14	4.12E-13	21.88146216
CENPA	1.181377818	2.257054288	7.912389045	2.42E-14	4.00E-13	21.91497616
PLK4	0.942862941	1.899881152	7.920904531	2.28E-14	3.78E-13	21.97300979
GKN1	-5.246616705	3.118342709	-7.933759239	2.08E-14	3.51E-13	22.06070181
WDR13	-0.61745826	2.99175763	-7.932397861	2.10E-14	3.51E-13	22.05140987
MAD2L1	1.157094753	2.459330061	7.932258018	2.11E-14	3.51E-13	22.05045546
PBK	1.493876211	3.130405556	7.941414164	1.98E-14	3.34E-13	22.11297132
PRMT2	-0.598487654	2.797297893	-7.953096252	1.82E-14	3.10E-13	22.19280999
DDIAS	0.906458128	1.412887558	7.958695672	1.75E-14	3.02E-13	22.23110831
SRSF5	-0.680372775	4.379417858	-7.958190451	1.76E-14	3.02E-13	22.22765195
GHRL	-1.858136698	1.084215192	-7.957689615	1.76E-14	3.02E-13	22.22422574
CDC7	0.929328429	1.860024245	7.980522969	1.50E-14	2.62E-13	22.38058751
EPB41L3	-0.923925053	1.375843824	-7.98990365	1.41E-14	2.47E-13	22.44492034
HBA2	-2.169240811	3.201985483	-7.991147138	1.40E-14	2.46E-13	22.45345232
MSH2	0.811737495	2.856463169	7.997470583	1.33E-14	2.37E-13	22.49685445
F2R	1.255862684	4.156603813	7.997192132	1.34E-14	2.37E-13	22.49494273
LMNB2	0.953784662	4.250046923	8.023286022	1.11E-14	1.99E-13	22.67430172
CCNF	0.997767165	2.243469148	8.027834218	1.08E-14	1.93E-13	22.70560752
PDK2	-0.875774454	2.788074084	-8.029333396	1.07E-14	1.92E-13	22.71592937
CCNA2	1.31936978	3.708840676	8.038871677	9.98E-15	1.81E-13	22.78163311
BRCA2	0.830409323	1.320648076	8.045305627	9.54E-15	1.74E-13	22.82598476
KLF9	-1.482894319	3.564556402	-8.054007751	8.97E-15	1.65E-13	22.88601258
SHCBP1	0.888930525	1.712148329	8.053076645	9.03E-15	1.65E-13	22.87958751
PRKDC	0.93162018	4.130867306	8.057185056	8.77E-15	1.63E-13	22.90794153
KAT2A	0.784432814	3.920728549	8.056553654	8.81E-15	1.63E-13	22.90358325
FLG	-0.825802994	0.167129131	-8.068080096	8.12E-15	1.51E-13	22.98318369
TGIF1	0.773557781	3.257574166	8.100013573	6.48E-15	1.22E-13	23.20414145
RNF122	-0.970458802	2.393915633	-8.106147536	6.21E-15	1.17E-13	23.2466562
HMGA1	1.42843189	7.51009477	8.113490791	5.89E-15	1.12E-13	23.29758305
TMPO	0.815073896	3.903700155	8.115452422	5.81E-15	1.11E-13	23.31119294
CIRBP	-0.816216338	3.897788644	-8.14233504	4.80E-15	9.23E-14	23.49794377
PIN1	-0.685216086	3.16418214	-8.144578257	4.73E-15	9.13E-14	23.51354719
CYSLTR1	-0.631234291	0.735270784	-8.149542689	4.56E-15	8.86E-14	23.54808988
SST	-3.102798217	1.769254038	-8.162047861	4.17E-15	8.15E-14	23.63516811
FANCA	0.94026853	1.731720548	8.173767675	3.84E-15	7.53E-14	23.71686433
COL5A2	1.577644752	4.571865537	8.182885196	3.60E-15	7.12E-14	23.78047853
RECK	-0.86978328	1.414244429	-8.182480776	3.61E-15	7.12E-14	23.77765576
CDC20	1.53889721	4.409307727	8.195378936	3.29E-15	6.56E-14	23.86773134
NR3C2	-1.093189342	1.718399181	-8.198401803	3.22E-15	6.49E-14	23.88885648
CIDEC	-1.862313418	1.333204698	-8.197735454	3.24E-15	6.49E-14	23.88419926
ATAD5	0.738460513	1.494831752	8.206276228	3.05E-15	6.17E-14	23.94391258
MCM3	0.898750036	4.936603995	8.210965319	2.94E-15	6.00E-14	23.97671548
TSC22D3	-1.585432438	4.02482111	-8.21813265	2.80E-15	5.73E-14	24.02688092
ETV4	1.898602421	3.209598669	8.220484337	2.75E-15	5.66E-14	24.0433476
NDRG4	-0.777063844	0.625934263	-8.228998437	2.59E-15	5.36E-14	24.10299199
HMGB3	1.251383605	3.348837574	8.236576944	2.45E-15	5.10E-14	24.15611917
RAD51	0.944152781	2.067867448	8.241244998	2.37E-15	4.98E-14	24.18886068
CDC45	1.168171061	2.312263456	8.241018534	2.38E-15	4.98E-14	24.18727197
SERTAD1	-0.957093092	3.076802106	-8.240747944	2.38E-15	4.98E-14	24.18537374
PARP14	1.012908257	3.664654793	8.246472406	2.28E-15	4.86E-14	24.22554113
GADD45B	-1.468485069	3.853360576	-8.258257329	2.10E-15	4.49E-14	24.30829594
HYI	-0.681119834	1.849636055	-8.287144921	1.71E-15	3.67E-14	24.51150189
BLM	0.925343355	1.528788854	8.289879255	1.67E-15	3.62E-14	24.53076225
MIR27A	-0.89671601	0.669539993	-8.291079073	1.66E-15	3.61E-14	24.53921507
AURKA	1.473822771	3.52744117	8.317683985	1.37E-15	3.03E-14	24.72687113
LIF	1.423884799	2.556817984	8.317241027	1.37E-15	3.03E-14	24.72374327
TTK	1.255417852	2.183481423	8.32774853	1.27E-15	2.84E-14	24.7979715
FANCD2	0.884478975	1.668452189	8.367735563	9.54E-16	2.15E-14	25.08105626
TIMP1	1.568672872	8.208305722	8.367279937	9.57E-16	2.15E-14	25.07782532
PDCD11	0.731658352	3.077826907	8.371926241	9.25E-16	2.10E-14	25.11077907
LMNB1	1.229720863	3.894522942	8.393688018	7.90E-16	1.82E-14	25.26529482
MKNK2	-0.932478858	5.019462736	-8.392686684	7.96E-16	1.82E-14	25.25817883
HNRNPA2B1	0.641973984	6.363413677	8.399425151	7.58E-16	1.75E-14	25.30607725
CSE1L	0.99584876	5.22557195	8.43476229	5.87E-16	1.38E-14	25.55770189
AR	-0.627479241	0.410643068	-8.434282102	5.89E-16	1.38E-14	25.55427767
PTBP1	0.605453454	5.790780894	8.442134111	5.56E-16	1.32E-14	25.6102875
BTG2	-1.642412621	5.628860023	-8.446818937	5.37E-16	1.29E-14	25.64372257
MCM2	1.182997995	3.592610027	8.445623241	5.42E-16	1.29E-14	25.6351878
KRT1	-1.050570348	0.258200183	-8.45746383	4.97E-16	1.20E-14	25.71974215
MCM4	1.193307403	3.933808592	8.480154504	4.21E-16	1.02E-14	25.8820085
E2F1	1.276607863	3.175960821	8.487253006	4.00E-16	9.90E-15	25.93283377
TOPBP1	0.802435796	3.191747611	8.486585344	4.02E-16	9.90E-15	25.92805205
XRCC2	0.937453453	1.37569439	8.48567175	4.05E-16	9.90E-15	25.92150941
PKMYT1	1.285095941	2.298477162	8.50089678	3.62E-16	9.03E-15	26.03060629
DCTN2	-0.61690554	4.456299999	-8.519455535	3.16E-16	7.99E-15	26.16377523
EIF3F	-0.612440624	4.098545645	-8.524931701	3.04E-16	7.73E-15	26.20310816
CASP2	0.707206414	2.87791244	8.540961634	2.70E-16	6.92E-15	26.318345
XPO1	0.697006384	4.040542274	8.564489624	2.27E-16	5.86E-15	26.48775577
RRM2	1.47116867	3.910030132	8.594944202	1.82E-16	4.72E-15	26.70751888
PDK4	-2.531984106	3.515596323	-8.600842883	1.74E-16	4.55E-15	26.75014653
BCL2L2	-0.810292546	3.174227079	-8.624364549	1.46E-16	3.85E-15	26.92032947
CCNB1	1.37117045	4.049312163	8.631041965	1.39E-16	3.69E-15	26.9686999
PLA2G7	1.574332113	2.631290774	8.639426669	1.31E-16	3.49E-15	27.02947415
CLDN5	-1.533198674	2.372176891	-8.671859647	1.03E-16	2.77E-15	27.26493702
PIM1	-1.220113597	4.042549993	-8.672885906	1.02E-16	2.76E-15	27.27239751
MTHFD2	1.02559106	3.751330665	8.684541069	9.36E-17	2.55E-15	27.35716829
EZH2	1.098829928	2.570975957	8.695177064	8.65E-17	2.38E-15	27.43459438
LPAR1	-1.271252935	2.124254854	-8.722622889	7.05E-17	1.97E-15	27.6346887
SMPD1	-0.923827616	3.510851723	-8.721791878	7.10E-17	1.97E-15	27.62862388
HSPA2	-1.51321654	1.794230467	-8.761292234	5.29E-17	1.49E-15	27.9173372
TREM2	1.770990224	2.729306313	8.775813412	4.74E-17	1.34E-15	28.02369729
CLDN4	2.156580708	6.004067976	8.782800537	4.50E-17	1.28E-15	28.07491694
ADAMTS2	1.732122705	2.913433702	8.785776479	4.40E-17	1.27E-15	28.09674071
CAD	0.913485989	3.450624733	8.806955477	3.76E-17	1.09E-15	28.25219934
PRKAR2B	-1.459574397	1.928416528	-8.806323932	3.78E-17	1.09E-15	28.24755999
KLF4	-1.685304655	4.569768036	-8.812001253	3.62E-17	1.07E-15	28.28927384
HBB	-2.614458431	3.580780515	-8.811833563	3.62E-17	1.07E-15	28.28804149
CCNB2	1.318237404	3.513571455	8.836176251	3.02E-17	9.02E-16	28.46710186
OSGIN1	-1.185429112	1.545935801	-8.865032356	2.43E-17	7.32E-16	28.67979357
CCT6A	0.893416431	5.474881816	8.868924554	2.36E-17	7.17E-16	28.7085178
CIP2A	0.94457938	1.830385373	8.884201908	2.10E-17	6.44E-16	28.82134588
PCNA	1.235391399	6.390474249	8.897630333	1.90E-17	5.87E-16	28.92062674
PPM1A	-0.635020216	2.509392559	-8.916616125	1.65E-17	5.13E-16	29.06116669
NFE2L2	-0.761350014	4.694139886	-8.91782021	1.63E-17	5.12E-16	29.07008654
NDC80	1.189248291	2.245149325	8.919707923	1.61E-17	5.09E-16	29.08407234
MXI1	-1.072641988	3.029668817	-8.938590721	1.40E-17	4.45E-16	29.22408127
NTN1	-1.940331317	2.192999856	-8.952550083	1.26E-17	4.04E-16	29.32771197
PLK1	1.429338672	3.520181762	8.95688817	1.22E-17	3.95E-16	29.35993879
SPAG5	1.292218468	2.677679216	8.958853956	1.20E-17	3.92E-16	29.37454567
RIPK2	0.946733258	3.274038321	8.977914089	1.04E-17	3.42E-16	29.51628386
RAP1A	-0.942811712	3.913253285	-9.007111626	8.30E-18	2.79E-16	29.73379624
DNMT1	0.85755252	3.347543519	9.036576505	6.63E-18	2.27E-16	29.95377549
CTSG	-1.294065566	0.697652295	-9.043554845	6.29E-18	2.17E-16	30.00594419
GLP2R	-0.696796434	0.401161795	-9.046231473	6.16E-18	2.15E-16	30.02596121
GTSE1	1.266390964	2.284206163	9.084517805	4.60E-18	1.62E-16	30.31271181
NUF2	1.339646657	2.217565964	9.089600216	4.43E-18	1.57E-16	30.35083728
NGB	-0.595810748	0.123625066	-9.097855103	4.16E-18	1.49E-16	30.41279089
UHRF1	1.256766887	2.288489441	9.113577236	3.69E-18	1.33E-16	30.53088916
GRIN2D	2.075022459	2.916869511	9.130089992	3.25E-18	1.19E-16	30.65507058
FABP4	-2.141443134	1.405791794	-9.136024192	3.10E-18	1.15E-16	30.6997338
STIM1	-0.816737577	3.185157433	-9.147542287	2.84E-18	1.06E-16	30.78647801
TNFRSF10B	1.085618006	3.736333959	9.151067545	2.76E-18	1.05E-16	30.81304149
KCNB1	-0.970826612	0.345021267	-9.217170712	1.66E-18	6.42E-17	31.31237941
TRIP13	1.461442721	2.551230445	9.216532964	1.67E-18	6.42E-17	31.30755072
ZER1	-0.885378751	4.152038875	-9.233123656	1.47E-18	5.77E-17	31.43323748
GDF15	2.347715365	4.641778586	9.23838183	1.41E-18	5.60E-17	31.4731027
ID4	-1.605401226	2.535630877	-9.285974322	9.77E-19	4.00E-17	31.834598
HSPB8	-2.687823343	2.928729907	-9.284208458	9.90E-19	4.00E-17	31.82116365
PART1	-1.027564811	0.460099759	-9.283283778	9.97E-19	4.00E-17	31.81412953
SOX4	1.568955833	4.77633362	9.347862953	6.04E-19	2.50E-17	32.30647551
PRC1	1.322142555	3.092859745	9.368431624	5.15E-19	2.15E-17	32.4637503
TUBB	0.786248147	7.577779218	9.458175684	2.55E-19	1.09E-17	33.15254813
BMP6	-1.006300493	1.077751001	-9.46358068	2.45E-19	1.06E-17	33.19416581
NEK2	1.540810201	2.688436398	9.496846305	1.89E-19	8.26E-18	33.45063844
KIT	-1.538840427	1.68344765	-9.511404059	1.68E-19	7.45E-18	33.56305574
EXO1	1.211569628	1.811078782	9.517671509	1.60E-19	7.18E-18	33.61148754
HSP90AB1	1.146764095	8.71082973	9.519917574	1.57E-19	7.14E-18	33.62884893
MAF	-1.35320756	2.923126148	-9.523711502	1.53E-19	7.01E-18	33.65818073
HSPD1	1.197729127	6.221138341	9.551889699	1.22E-19	5.76E-18	33.87626406
SERPINH1	1.231341234	5.250483793	9.583367072	9.54E-20	4.55E-18	34.12036074
SLC22A17	-1.546347499	1.68254786	-9.585457327	9.38E-20	4.53E-18	34.13658785
TEAD4	1.14322009	3.396684728	9.614189119	7.47E-20	3.66E-18	34.35986391
DDX21	0.995086189	4.894990795	9.616227356	7.35E-20	3.64E-18	34.37571905
CRYAB	-2.389467701	2.639937866	-9.64580293	5.82E-20	2.92E-18	34.60601929
DUSP26	-0.863248485	0.494113657	-9.655291716	5.40E-20	2.75E-18	34.68000047
KRT18	2.037869096	7.694078852	9.672275721	4.71E-20	2.43E-18	34.81253275
EFS	-1.387007842	1.468443963	-9.692938563	4.00E-20	2.09E-18	34.97396765
MAPK10	-0.793039046	0.593788275	-9.705236483	3.63E-20	1.92E-18	35.07015052
HELLS	1.122392516	1.875690406	9.719471149	3.24E-20	1.74E-18	35.18157524
MELK	1.523485784	2.968173473	9.737913993	2.80E-20	1.53E-18	35.32609062
CKS2	1.666658398	5.956809858	9.746388993	2.61E-20	1.45E-18	35.39255626
NUSAP1	1.474969176	3.983710286	9.782997919	1.95E-20	1.10E-18	35.68007333
HSP90AA1	1.128682678	7.647960105	9.79474826	1.78E-20	1.01E-18	35.77249813
GSN	-1.739967419	5.165341646	-9.821328729	1.43E-20	8.31E-19	35.98182373
KIF20A	1.455445716	2.723955022	9.877616068	9.13E-21	5.37E-19	36.42624107
KIF14	1.130372228	1.469437787	9.884707338	8.62E-21	5.16E-19	36.48234014
HBA1	-2.057196816	1.401574623	-9.984904019	3.84E-21	2.33E-19	37.27760396
CSRNP1	-1.426906469	3.778112053	-10.00187583	3.35E-21	2.07E-19	37.41278908
FOXM1	1.688333237	3.677128858	10.01117562	3.10E-21	1.95E-19	37.48692304
MIR4435-2HG	1.002345288	1.647073604	10.0202635	2.88E-21	1.84E-19	37.55940769
CD36	-1.422713108	1.305746012	-10.02656597	2.74E-21	1.78E-19	37.60969916
BUB1B	1.442838681	2.50281373	10.03974651	2.46E-21	1.63E-19	37.71493645
GPER1	-1.494883213	1.036452803	-10.05263853	2.22E-21	1.49E-19	37.81795018
IGFBP6	-2.087244631	3.577853407	-10.07892725	1.79E-21	1.23E-19	38.02825501
CRADD	-0.664661685	1.389093321	-10.09803218	1.53E-21	1.07E-19	38.1812963
E2F3	0.887127665	2.406739745	10.11559364	1.33E-21	9.44E-20	38.32212558
KPNA2	1.316384673	5.17161441	10.12237305	1.26E-21	9.18E-20	38.37653006
SFRP1	-2.718925487	1.689063827	-10.12130775	1.27E-21	9.18E-20	38.36797967
UBE2C	2.228555131	5.292974738	10.12683574	1.21E-21	9.13E-20	38.41235477
PTN	-2.003201252	2.307604692	-10.14452707	1.05E-21	8.06E-20	38.5544659
KIF11	1.376835525	3.20456701	10.16402437	8.94E-22	7.01E-20	38.71125409
NDRG2	-1.457079074	2.795366452	-10.2372906	4.90E-22	3.93E-20	39.30201191
ARHGAP11A	1.356309086	2.546525465	10.26484423	3.91E-22	3.20E-20	39.52482534
CDK1	1.641669359	3.411761698	10.27133998	3.71E-22	3.10E-20	39.57740453
MYBL2	2.195974867	4.712725506	10.29405023	3.07E-22	2.63E-20	39.76138258
BUB1	1.520316813	2.636406707	10.33681393	2.16E-22	1.89E-20	40.1084572
TOP2A	2.183956403	4.504860795	10.47048562	7.13E-23	6.40E-21	41.19869903
CLSPN	1.244622963	1.778946127	10.48909507	6.11E-23	5.61E-21	41.35111617
CIDEA	-0.940503985	0.206437524	-10.53947342	4.01E-23	3.78E-21	41.7645027
CMA1	-1.098194095	0.418413432	-10.54536321	3.82E-23	3.69E-21	41.8129056
AKR1C1	-2.129910776	1.703021269	-10.57056984	3.09E-23	3.07E-21	42.02022878
CAB39L	-1.57523778	1.922224301	-10.58430945	2.76E-23	2.81E-21	42.13335401
ASAH2	-1.13009951	0.460738095	-10.60890566	2.24E-23	2.35E-21	42.33607391
AKR1C2	-2.268510485	1.332445669	-10.62996794	1.88E-23	2.02E-21	42.50987755
JDP2	-0.973537695	2.097793569	-10.69401089	1.10E-23	1.22E-21	43.03953722
INHBA	2.126577804	2.732969576	10.69912241	1.05E-23	1.20E-21	43.08188782
EPCAM	2.354132038	7.36370666	10.77582	5.51E-24	6.48E-22	43.71869937
RUNX1	1.147006893	2.998740245	10.78497036	5.10E-24	6.20E-22	43.79484156
PTGS1	-1.704507805	2.469600044	-10.86564469	2.57E-24	3.23E-22	44.4676842
PTH1R	-0.696949366	0.434867288	-10.91964979	1.63E-24	2.11E-22	44.91962695
PRKN	-0.865847431	0.62373906	-10.94044597	1.36E-24	1.83E-22	45.0939842
ZBTB16	-1.550783819	0.726860058	-10.99337786	8.67E-25	1.21E-22	45.53857765
NOS1	-0.641001595	0.174408156	-11.00304431	7.99E-25	1.16E-22	45.61989412
CEP55	1.685787726	3.264823291	11.0822794	4.05E-25	6.11E-23	46.28787814
GHR	-1.168752893	0.724006547	-11.11038459	3.18E-25	5.00E-23	46.52542879
CCKBR	-1.66637736	0.52600433	-11.21926077	1.25E-25	2.04E-23	47.44866394
NCAM1	-1.605694646	0.749620235	-11.31800812	5.30E-26	9.08E-24	48.29006969
SLC25A4	-1.715462742	2.720571594	-11.3239563	5.04E-26	9.04E-24	48.3408747
USP2	-1.357154647	0.942809751	-11.44635991	1.74E-26	3.27E-24	49.38939263
DNASE1L3	-1.495168908	0.9060072	-11.47934161	1.30E-26	2.58E-24	49.67289713
S100B	-1.804869762	1.550725622	-11.55641681	6.64E-27	1.39E-24	50.33702317
SLC6A4	-0.964097427	0.2640701	-11.58462674	5.18E-27	1.15E-24	50.58065332
CITED2	-1.601376812	4.166383415	-11.67230866	2.40E-27	5.65E-25	51.33978571
KCNA5	-1.38394744	0.544304917	-11.69602983	1.95E-27	5.52E-25	51.54564451
TPX2	2.142145122	4.534576334	11.68813639	2.09E-27	5.52E-25	51.47712023
MKI67	1.925949126	3.961841149	11.68213671	2.20E-27	5.52E-25	51.42505128
PINK1	-1.272260252	2.703840977	-11.86498624	4.37E-28	1.37E-25	53.01777917
SOX9	2.133681851	5.716262822	11.97595124	1.63E-28	5.58E-26	53.99014349
AMPD1	-1.052338653	0.407627528	-12.1818572	2.58E-29	9.72E-27	55.80570564
ECT2	1.965085761	3.962131204	12.20387502	2.12E-29	8.86E-27	56.00069378
TSLP	-0.641383443	0.286711921	-12.22002435	1.83E-29	8.62E-27	56.14381358
AQP4	-0.995695451	0.16174531	-12.3303172	6.77E-30	3.64E-27	57.12355688
KAT2B	-1.393153638	2.446226784	-12.37220593	4.64E-30	2.91E-27	57.49669844
PEBP4	-1.068693219	0.289699355	-13.6666991	2.97E-35	2.24E-32	69.28497768
ADAMTSL1	-0.994164199	0.631731008	-14.23792187	1.32E-37	1.25E-34	74.62563204
ADRB2	-1.326788703	0.698514639	-14.78615332	6.84E-40	8.58E-37	79.81780155
MYOC	-3.690360845	0.934729185	-16.58555269	1.49E-47	2.81E-44	97.21593354
VEGFD	-1.800846403	0.517835427	-17.3033866	1.17E-50	4.40E-47	104.2678802
