# Supplementary material for: Application of apoptosis-related genes in a multiomics-related prognostic model study of gastric cancer
Source: Front Genet. 2022 Aug 5;13:901200. doi: 10.3389/fgene.2022.901200 (PMC9389051; doi:10.3389/fgene.2022.901200)
Supplement: Supplementary file 1 [file DataSheet1.ZIP › supplementary table 2.xls]

ID	logFC	AveExpr	t	P.Value	adj.P.Val	B
ECT2	1.965085761	3.962131204	12.20387502	2.12E-29	8.86E-27	56.00069378
SOX9	2.133681851	5.716262822	11.97595124	1.63E-28	5.58E-26	53.99014349
TPX2	2.142145122	4.534576334	11.68813639	2.09E-27	5.52E-25	51.47712023
MKI67	1.925949126	3.961841149	11.68213671	2.20E-27	5.52E-25	51.42505128
CEP55	1.685787726	3.264823291	11.0822794	4.05E-25	6.11E-23	46.28787814
RUNX1	1.147006893	2.998740245	10.78497036	5.10E-24	6.20E-22	43.79484156
EPCAM	2.354132038	7.36370666	10.77582	5.51E-24	6.48E-22	43.71869937
INHBA	2.126577804	2.732969576	10.69912241	1.05E-23	1.20E-21	43.08188782
CLSPN	1.244622963	1.778946127	10.48909507	6.11E-23	5.61E-21	41.35111617
TOP2A	2.183956403	4.504860795	10.47048562	7.13E-23	6.40E-21	41.19869903
BUB1	1.520316813	2.636406707	10.33681393	2.16E-22	1.89E-20	40.1084572
MYBL2	2.195974867	4.712725506	10.29405023	3.07E-22	2.63E-20	39.76138258
CDK1	1.641669359	3.411761698	10.27133998	3.71E-22	3.10E-20	39.57740453
ARHGAP11A	1.356309086	2.546525465	10.26484423	3.91E-22	3.20E-20	39.52482534
KIF11	1.376835525	3.20456701	10.16402437	8.94E-22	7.01E-20	38.71125409
UBE2C	2.228555131	5.292974738	10.12683574	1.21E-21	9.13E-20	38.41235477
KPNA2	1.316384673	5.17161441	10.12237305	1.26E-21	9.18E-20	38.37653006
E2F3	0.887127665	2.406739745	10.11559364	1.33E-21	9.44E-20	38.32212558
BUB1B	1.442838681	2.50281373	10.03974651	2.46E-21	1.63E-19	37.71493645
MIR4435-2HG	1.002345288	1.647073604	10.0202635	2.88E-21	1.84E-19	37.55940769
FOXM1	1.688333237	3.677128858	10.01117562	3.10E-21	1.95E-19	37.48692304
KIF14	1.130372228	1.469437787	9.884707338	8.62E-21	5.16E-19	36.48234014
KIF20A	1.455445716	2.723955022	9.877616068	9.13E-21	5.37E-19	36.42624107
HSP90AA1	1.128682678	7.647960105	9.79474826	1.78E-20	1.01E-18	35.77249813
NUSAP1	1.474969176	3.983710286	9.782997919	1.95E-20	1.10E-18	35.68007333
CKS2	1.666658398	5.956809858	9.746388993	2.61E-20	1.45E-18	35.39255626
MELK	1.523485784	2.968173473	9.737913993	2.80E-20	1.53E-18	35.32609062
HELLS	1.122392516	1.875690406	9.719471149	3.24E-20	1.74E-18	35.18157524
KRT18	2.037869096	7.694078852	9.672275721	4.71E-20	2.43E-18	34.81253275
DDX21	0.995086189	4.894990795	9.616227356	7.35E-20	3.64E-18	34.37571905
TEAD4	1.14322009	3.396684728	9.614189119	7.47E-20	3.66E-18	34.35986391
SERPINH1	1.231341234	5.250483793	9.583367072	9.54E-20	4.55E-18	34.12036074
HSPD1	1.197729127	6.221138341	9.551889699	1.22E-19	5.76E-18	33.87626406
HSP90AB1	1.146764095	8.71082973	9.519917574	1.57E-19	7.14E-18	33.62884893
EXO1	1.211569628	1.811078782	9.517671509	1.60E-19	7.18E-18	33.61148754
NEK2	1.540810201	2.688436398	9.496846305	1.89E-19	8.26E-18	33.45063844
TUBB	0.786248147	7.577779218	9.458175684	2.55E-19	1.09E-17	33.15254813
PRC1	1.322142555	3.092859745	9.368431624	5.15E-19	2.15E-17	32.4637503
SOX4	1.568955833	4.77633362	9.347862953	6.04E-19	2.50E-17	32.30647551
GDF15	2.347715365	4.641778586	9.23838183	1.41E-18	5.60E-17	31.4731027
TRIP13	1.461442721	2.551230445	9.216532964	1.67E-18	6.42E-17	31.30755072
TNFRSF10B	1.085618006	3.736333959	9.151067545	2.76E-18	1.05E-16	30.81304149
GRIN2D	2.075022459	2.916869511	9.130089992	3.25E-18	1.19E-16	30.65507058
UHRF1	1.256766887	2.288489441	9.113577236	3.69E-18	1.33E-16	30.53088916
NUF2	1.339646657	2.217565964	9.089600216	4.43E-18	1.57E-16	30.35083728
GTSE1	1.266390964	2.284206163	9.084517805	4.60E-18	1.62E-16	30.31271181
DNMT1	0.85755252	3.347543519	9.036576505	6.63E-18	2.27E-16	29.95377549
RIPK2	0.946733258	3.274038321	8.977914089	1.04E-17	3.42E-16	29.51628386
SPAG5	1.292218468	2.677679216	8.958853956	1.20E-17	3.92E-16	29.37454567
PLK1	1.429338672	3.520181762	8.95688817	1.22E-17	3.95E-16	29.35993879
NDC80	1.189248291	2.245149325	8.919707923	1.61E-17	5.09E-16	29.08407234
PCNA	1.235391399	6.390474249	8.897630333	1.90E-17	5.87E-16	28.92062674
CIP2A	0.94457938	1.830385373	8.884201908	2.10E-17	6.44E-16	28.82134588
CCT6A	0.893416431	5.474881816	8.868924554	2.36E-17	7.17E-16	28.7085178
CCNB2	1.318237404	3.513571455	8.836176251	3.02E-17	9.02E-16	28.46710186
CAD	0.913485989	3.450624733	8.806955477	3.76E-17	1.09E-15	28.25219934
ADAMTS2	1.732122705	2.913433702	8.785776479	4.40E-17	1.27E-15	28.09674071
CLDN4	2.156580708	6.004067976	8.782800537	4.50E-17	1.28E-15	28.07491694
TREM2	1.770990224	2.729306313	8.775813412	4.74E-17	1.34E-15	28.02369729
EZH2	1.098829928	2.570975957	8.695177064	8.65E-17	2.38E-15	27.43459438
MTHFD2	1.02559106	3.751330665	8.684541069	9.36E-17	2.55E-15	27.35716829
PLA2G7	1.574332113	2.631290774	8.639426669	1.31E-16	3.49E-15	27.02947415
CCNB1	1.37117045	4.049312163	8.631041965	1.39E-16	3.69E-15	26.9686999
RRM2	1.47116867	3.910030132	8.594944202	1.82E-16	4.72E-15	26.70751888
XPO1	0.697006384	4.040542274	8.564489624	2.27E-16	5.86E-15	26.48775577
CASP2	0.707206414	2.87791244	8.540961634	2.70E-16	6.92E-15	26.318345
PKMYT1	1.285095941	2.298477162	8.50089678	3.62E-16	9.03E-15	26.03060629
E2F1	1.276607863	3.175960821	8.487253006	4.00E-16	9.90E-15	25.93283377
TOPBP1	0.802435796	3.191747611	8.486585344	4.02E-16	9.90E-15	25.92805205
XRCC2	0.937453453	1.37569439	8.48567175	4.05E-16	9.90E-15	25.92150941
MCM4	1.193307403	3.933808592	8.480154504	4.21E-16	1.02E-14	25.8820085
MCM2	1.182997995	3.592610027	8.445623241	5.42E-16	1.29E-14	25.6351878
PTBP1	0.605453454	5.790780894	8.442134111	5.56E-16	1.32E-14	25.6102875
CSE1L	0.99584876	5.22557195	8.43476229	5.87E-16	1.38E-14	25.55770189
HNRNPA2B1	0.641973984	6.363413677	8.399425151	7.58E-16	1.75E-14	25.30607725
LMNB1	1.229720863	3.894522942	8.393688018	7.90E-16	1.82E-14	25.26529482
PDCD11	0.731658352	3.077826907	8.371926241	9.25E-16	2.10E-14	25.11077907
FANCD2	0.884478975	1.668452189	8.367735563	9.54E-16	2.15E-14	25.08105626
TIMP1	1.568672872	8.208305722	8.367279937	9.57E-16	2.15E-14	25.07782532
TTK	1.255417852	2.183481423	8.32774853	1.27E-15	2.84E-14	24.7979715
AURKA	1.473822771	3.52744117	8.317683985	1.37E-15	3.03E-14	24.72687113
LIF	1.423884799	2.556817984	8.317241027	1.37E-15	3.03E-14	24.72374327
BLM	0.925343355	1.528788854	8.289879255	1.67E-15	3.62E-14	24.53076225
PARP14	1.012908257	3.664654793	8.246472406	2.28E-15	4.86E-14	24.22554113
RAD51	0.944152781	2.067867448	8.241244998	2.37E-15	4.98E-14	24.18886068
CDC45	1.168171061	2.312263456	8.241018534	2.38E-15	4.98E-14	24.18727197
HMGB3	1.251383605	3.348837574	8.236576944	2.45E-15	5.10E-14	24.15611917
ETV4	1.898602421	3.209598669	8.220484337	2.75E-15	5.66E-14	24.0433476
MCM3	0.898750036	4.936603995	8.210965319	2.94E-15	6.00E-14	23.97671548
ATAD5	0.738460513	1.494831752	8.206276228	3.05E-15	6.17E-14	23.94391258
CDC20	1.53889721	4.409307727	8.195378936	3.29E-15	6.56E-14	23.86773134
COL5A2	1.577644752	4.571865537	8.182885196	3.60E-15	7.12E-14	23.78047853
FANCA	0.94026853	1.731720548	8.173767675	3.84E-15	7.53E-14	23.71686433
TMPO	0.815073896	3.903700155	8.115452422	5.81E-15	1.11E-13	23.31119294
HMGA1	1.42843189	7.51009477	8.113490791	5.89E-15	1.12E-13	23.29758305
TGIF1	0.773557781	3.257574166	8.100013573	6.48E-15	1.22E-13	23.20414145
PRKDC	0.93162018	4.130867306	8.057185056	8.77E-15	1.63E-13	22.90794153
KAT2A	0.784432814	3.920728549	8.056553654	8.81E-15	1.63E-13	22.90358325
SHCBP1	0.888930525	1.712148329	8.053076645	9.03E-15	1.65E-13	22.87958751
BRCA2	0.830409323	1.320648076	8.045305627	9.54E-15	1.74E-13	22.82598476
CCNA2	1.31936978	3.708840676	8.038871677	9.98E-15	1.81E-13	22.78163311
CCNF	0.997767165	2.243469148	8.027834218	1.08E-14	1.93E-13	22.70560752
LMNB2	0.953784662	4.250046923	8.023286022	1.11E-14	1.99E-13	22.67430172
MSH2	0.811737495	2.856463169	7.997470583	1.33E-14	2.37E-13	22.49685445
F2R	1.255862684	4.156603813	7.997192132	1.34E-14	2.37E-13	22.49494273
CDC7	0.929328429	1.860024245	7.980522969	1.50E-14	2.62E-13	22.38058751
DDIAS	0.906458128	1.412887558	7.958695672	1.75E-14	3.02E-13	22.23110831
PBK	1.493876211	3.130405556	7.941414164	1.98E-14	3.34E-13	22.11297132
MAD2L1	1.157094753	2.459330061	7.932258018	2.11E-14	3.51E-13	22.05045546
PLK4	0.942862941	1.899881152	7.920904531	2.28E-14	3.78E-13	21.97300979
CENPA	1.181377818	2.257054288	7.912389045	2.42E-14	4.00E-13	21.91497616
TYMS	1.156989972	3.76284413	7.813179445	4.81E-14	7.66E-13	21.24222937
HSP90B1	0.810031546	7.438468021	7.770657452	6.45E-14	1.01E-12	20.95579817
NCL	0.627199805	5.96623137	7.749056962	7.48E-14	1.15E-12	20.81073813
ABCE1	0.732393936	3.728942744	7.718759776	9.21E-14	1.40E-12	20.60777868
TPM3	0.666584115	5.525158493	7.702436145	1.03E-13	1.56E-12	20.498672
DEPDC1	1.058753413	1.877082003	7.70159676	1.04E-13	1.56E-12	20.49306622
OLR1	1.290153397	1.605401782	7.670360302	1.28E-13	1.88E-12	20.28477838
QSOX2	0.802038707	2.763563397	7.663596641	1.34E-13	1.97E-12	20.23976063
LIMK1	0.741162033	3.056247548	7.660632842	1.37E-13	2.00E-12	20.22004342
AURKB	1.289188008	3.097574896	7.651122139	1.46E-13	2.12E-12	20.15681016
RPN2	0.873996073	7.213605129	7.634060607	1.64E-13	2.36E-12	20.04352107
PDIA3	0.79625612	7.100101388	7.618414051	1.82E-13	2.60E-12	19.93979357
FEN1	0.895078482	3.798851092	7.589785375	2.21E-13	3.11E-12	19.75041456
CHEK1	0.845942679	1.991381277	7.589330779	2.22E-13	3.11E-12	19.74741171
HOXA10	1.565093254	1.795285249	7.574518578	2.45E-13	3.40E-12	19.64964301
SULF1	1.896987264	4.037272534	7.560939405	2.69E-13	3.70E-12	19.56013893
HSPA5	0.745366001	7.347071648	7.560782609	2.69E-13	3.70E-12	19.55910616
BID	0.759468919	3.093312422	7.558459775	2.73E-13	3.73E-12	19.54380804
BIRC5	1.249281568	3.01353051	7.515580212	3.65E-13	4.92E-12	19.2620398
RBL1	0.750133213	2.089923047	7.502831484	3.97E-13	5.35E-12	19.1784989
TRPM2	0.878673054	1.691643364	7.48917255	4.35E-13	5.80E-12	19.08911231
ATR	0.644507171	1.88080959	7.485219666	4.47E-13	5.91E-12	19.06326685
ACTL6A	0.742898239	3.880043624	7.481556909	4.58E-13	6.03E-12	19.03932757
COL3A1	1.962452304	7.73623762	7.454036298	5.51E-13	7.18E-12	18.85974005
CDC6	1.471624486	2.556953398	7.45205682	5.58E-13	7.23E-12	18.84684216
CDCA7	1.463216917	3.746455533	7.435646929	6.22E-13	7.95E-12	18.74001845
CLN6	0.767582121	3.826464966	7.412089683	7.28E-13	9.23E-12	18.5869799
FAP	1.052811949	1.38547485	7.407704799	7.50E-13	9.44E-12	18.55853442
CCT5	0.722840809	4.929165292	7.401945849	7.79E-13	9.72E-12	18.52119458
BMP8A	0.911209064	1.525671536	7.4018973	7.79E-13	9.72E-12	18.5208799
ILF2	0.662181264	6.074163341	7.381677738	8.91E-13	1.10E-11	18.38995608
PLAU	1.436284557	4.195984767	7.371042086	9.56E-13	1.17E-11	18.32119855
WNT2	1.259040806	1.333790851	7.371003419	9.56E-13	1.17E-11	18.32094872
ADAM12	1.200757893	1.33537132	7.36943919	9.66E-13	1.17E-11	18.31084268
SRPK1	0.685294453	3.91305033	7.367252248	9.80E-13	1.19E-11	18.29671621
TMSB10	1.043888914	10.72791946	7.364376073	9.99E-13	1.20E-11	18.27814253
MCM7	1.015710532	4.714524981	7.363366848	1.01E-12	1.21E-11	18.2716265
FGFR4	1.643837653	3.612227512	7.354066232	1.07E-12	1.27E-11	18.2116094
HSPE1	0.94601813	5.564625626	7.320185711	1.34E-12	1.57E-11	17.99346757
CDC25B	1.186669791	4.61892164	7.28759072	1.66E-12	1.93E-11	17.78433038
ADAR	0.652373663	5.565197472	7.252370378	2.09E-12	2.40E-11	17.55915333
FCGR3A	1.627001497	3.51156949	7.245986721	2.18E-12	2.49E-11	17.51842994
GGCT	0.857374664	4.330168918	7.237225676	2.30E-12	2.62E-11	17.46258532
BRCA1	0.778440034	1.926086134	7.204895115	2.84E-12	3.19E-11	17.25695451
SPP1	2.622117302	4.653009977	7.196602061	3.00E-12	3.34E-11	17.20432295
MET	1.391139537	3.956135375	7.175532587	3.44E-12	3.80E-11	17.07081691
IGF2BP2	1.348884674	3.492785022	7.167494473	3.63E-12	3.98E-11	17.01996341
ARL6IP1	0.892488878	5.953402768	7.096550719	5.73E-12	6.17E-11	16.57305094
TRAF2	0.624117939	2.896460473	7.095448921	5.77E-12	6.20E-11	16.56613736
CCT3	0.601608706	5.795911091	7.083872515	6.22E-12	6.62E-11	16.49354795
NUP107	0.735397933	2.40420929	7.075356315	6.57E-12	6.95E-11	16.44020635
CXCL1	2.316936131	4.752139548	7.046242843	7.92E-12	8.31E-11	16.25823055
TNFSF11	0.687365401	0.851404217	7.045222834	7.97E-12	8.34E-11	16.25186553
MCM6	0.687130996	3.702501376	6.961209662	1.36E-11	1.40E-10	15.73008542
STAT1	1.110480346	5.613378948	6.898279076	2.03E-11	2.06E-10	15.34246402
THBS2	1.908935427	4.010972783	6.883676771	2.22E-11	2.25E-10	15.25291754
CDKN3	1.093798825	3.013959203	6.875496407	2.34E-11	2.35E-10	15.20281813
CDT1	1.180405695	3.133173538	6.850410887	2.74E-11	2.73E-10	15.04947922
EPHB4	0.86321783	4.181905649	6.84975132	2.75E-11	2.73E-10	15.0454535
CD276	0.781278373	3.970450992	6.84636118	2.81E-11	2.78E-10	15.02476635
CDC25C	0.84537097	1.627668048	6.828139298	3.15E-11	3.08E-10	14.91371261
SPARC	1.388713061	7.265351019	6.793542706	3.90E-11	3.77E-10	14.70350866
STMN1	0.901985249	4.170041472	6.765552262	4.65E-11	4.41E-10	14.53406359
EPHB2	1.521842773	2.58265158	6.747523372	5.20E-11	4.88E-10	14.42521736
CASK	0.728492707	3.350075395	6.74566839	5.26E-11	4.92E-10	14.41403136
CCT2	0.822570235	4.877120085	6.735694702	5.59E-11	5.19E-10	14.3539296
NME1	1.003332566	3.87048446	6.735680026	5.59E-11	5.19E-10	14.35384122
CLDN3	2.871601751	5.6764955	6.701896375	6.89E-11	6.27E-10	14.15078764
KNSTRN	0.76871178	2.483972035	6.687070416	7.55E-11	6.83E-10	14.06193518
HSPH1	0.929006178	4.076924794	6.684025994	7.69E-11	6.91E-10	14.04370933
CYP27B1	0.748192016	1.04266155	6.651867082	9.37E-11	8.30E-10	13.85159171
PMEPA1	1.497249611	4.546134574	6.651131756	9.41E-11	8.32E-10	13.84720755
RTKN	0.87624179	3.439935393	6.632352667	1.06E-10	9.29E-10	13.73537472
HDGF	0.694773952	6.59289654	6.62401149	1.11E-10	9.71E-10	13.68578295
NSD2	0.628527901	2.449946334	6.619121923	1.14E-10	9.98E-10	13.65673576
SH3KBP1	0.771361735	3.675288271	6.611508447	1.20E-10	1.04E-09	13.6115411
PABPC1	0.824779524	8.763219242	6.603504881	1.26E-10	1.09E-09	13.56407592
ANGPT2	0.809516444	1.581395021	6.558689228	1.65E-10	1.41E-09	13.2991523
KRT8	1.399298205	8.226260136	6.532789643	1.93E-10	1.62E-09	13.14671309
TOP1	0.589311993	5.441042655	6.492680197	2.46E-10	2.05E-09	12.9116008
CANX	0.618441696	6.633879586	6.492489103	2.47E-10	2.05E-09	12.91048345
HNF4A	1.4771942	4.028253811	6.491683498	2.48E-10	2.05E-09	12.90577331
MDK	1.37072392	6.61133887	6.487376858	2.54E-10	2.10E-09	12.88060164
RAD21	0.660076283	5.213728661	6.474477377	2.75E-10	2.25E-09	12.80528718
HNF1A	0.955669297	2.168034901	6.408885644	4.07E-10	3.25E-09	12.42421074
RUVBL1	0.588379556	2.641741014	6.383440005	4.73E-10	3.70E-09	12.27722706
APOE	1.787905857	6.169379958	6.382376231	4.76E-10	3.71E-09	12.27109269
MSH5	0.597149537	0.94598092	6.363898235	5.31E-10	4.11E-09	12.16467045
SERPINE1	1.5855211	4.353517726	6.354614055	5.61E-10	4.32E-09	12.11129429
FOXP3	0.797818333	1.756802543	6.337377567	6.21E-10	4.75E-09	12.01236813
VCAN	1.238835076	3.50201686	6.306767588	7.44E-10	5.60E-09	11.83722942
SNRPD1	0.808133705	3.694430846	6.292014126	8.12E-10	6.07E-09	11.75306409
PRR7	1.041324754	2.947260415	6.281400502	8.64E-10	6.42E-09	11.69261574
LYN	0.805941011	3.886470817	6.274545369	8.99E-10	6.65E-09	11.6536179
PTPN12	0.634149634	4.100079808	6.251487518	1.03E-09	7.57E-09	11.52270216
TNFRSF12A	1.128666341	4.793359694	6.245295831	1.07E-09	7.83E-09	11.48761512
TCF3	0.664860098	4.091292523	6.244423104	1.07E-09	7.85E-09	11.48267186
CLIC1	0.624311565	7.565280073	6.22504471	1.20E-09	8.70E-09	11.37305618
PTTG1	1.051244277	3.782399174	6.22362955	1.21E-09	8.74E-09	11.3650622
GNL3	0.649150587	4.349081326	6.212295066	1.29E-09	9.28E-09	11.30108985
FTL	0.967888776	11.50246575	6.209843056	1.31E-09	9.39E-09	11.28726325
PYCR1	1.11975804	4.667833398	6.197064678	1.41E-09	1.00E-08	11.21528039
PVT1	0.854852792	1.752525043	6.170712096	1.65E-09	1.16E-08	11.06721854
CKS1B	0.806616294	3.582118561	6.163774356	1.71E-09	1.20E-08	11.02832567
SKP2	0.861270014	3.115478768	6.163511308	1.72E-09	1.20E-08	11.02685174
CXCL8	2.128678113	4.110491553	6.144822585	1.91E-09	1.33E-08	10.92226693
SPINT2	1.003178242	5.889578752	6.13162083	2.06E-09	1.43E-08	10.84854661
UBD	1.944779948	3.775836298	6.124399555	2.15E-09	1.48E-08	10.80827771
CDC25A	0.806997793	1.688343098	6.123579649	2.16E-09	1.48E-08	10.80370805
MAPK15	0.92329588	1.219715167	6.097494199	2.51E-09	1.70E-08	10.65858879
AGO2	0.596230533	2.865710047	6.091933655	2.59E-09	1.75E-08	10.62772077
MACC1	1.116291673	2.856116013	6.06799325	2.97E-09	1.98E-08	10.49508894
CHI3L1	1.603273997	2.95719739	6.067946303	2.97E-09	1.98E-08	10.49482927
POLR1C	0.64048014	3.448879679	6.016719385	3.97E-09	2.60E-08	10.21249182
CXCL9	2.001918403	4.073985106	6.00294843	4.30E-09	2.79E-08	10.13693388
SLC1A5	1.024006283	5.165315965	5.997141988	4.44E-09	2.87E-08	10.1051187
SFRP4	2.147163614	3.50299825	5.937035855	6.23E-09	3.97E-08	9.777294522
CHEK2	0.608880395	1.800652088	5.930526081	6.46E-09	4.10E-08	9.741955809
IRAK1	0.679340773	5.242056453	5.916646386	6.98E-09	4.42E-08	9.666717707
APLN	1.109437686	1.593619373	5.886202959	8.28E-09	5.18E-08	9.502211086
NOTCH3	1.031051247	4.387064178	5.883410203	8.41E-09	5.25E-08	9.487155667
ENO1	0.69944692	7.421185063	5.881048215	8.52E-09	5.31E-08	9.47442716
DNMT3B	0.895877399	1.377255971	5.879567877	8.59E-09	5.35E-08	9.46645197
ITGA2	1.007128148	3.398034001	5.874176594	8.85E-09	5.48E-08	9.437421196
LEF1	0.75964643	1.972973139	5.867642728	9.18E-09	5.68E-08	9.402267949
IFI6	1.592852679	7.665079547	5.861468388	9.50E-09	5.85E-08	9.369079301
MAP4K4	0.593272971	3.599459149	5.860656238	9.54E-09	5.86E-08	9.364715979
MYB	1.155336568	2.189483139	5.827739717	1.14E-08	6.95E-08	9.188299425
PDGFRB	1.066338723	4.432042493	5.801642876	1.32E-08	8.00E-08	9.049029533
PKM	0.665500476	6.790888926	5.799651814	1.34E-08	8.07E-08	9.038425616
CASC9	1.238979359	1.590420898	5.794146943	1.38E-08	8.31E-08	9.009124024
IL4I1	0.960416256	2.113494199	5.782524068	1.47E-08	8.83E-08	8.947334579
RCN1	0.749654405	3.917049537	5.743982277	1.81E-08	1.08E-07	8.743191437
E2F8	0.823390301	2.281667634	5.740364146	1.85E-08	1.09E-07	8.724086844
TNFRSF10A	0.677973895	2.762598357	5.703193814	2.27E-08	1.33E-07	8.528410906
ITPR3	0.889023043	4.716682961	5.687713569	2.46E-08	1.44E-07	8.447237062
MMP9	1.482353525	3.634164668	5.684859281	2.50E-08	1.46E-07	8.432290524
BBC3	0.776742116	2.538354205	5.674314142	2.65E-08	1.53E-07	8.377126098
HAVCR2	0.760418134	1.945879587	5.654484411	2.95E-08	1.70E-07	8.273627917
AHCY	0.66522953	5.672161469	5.639757557	3.19E-08	1.83E-07	8.196963409
HOXC6	0.799479964	1.201705241	5.639395879	3.20E-08	1.83E-07	8.195082748
CTSB	0.820849366	7.06903971	5.635051238	3.28E-08	1.87E-07	8.172499414
PHLDA2	1.353183417	5.691652878	5.591284147	4.14E-08	2.33E-07	7.945829087
HOTAIR	0.827716936	0.801081368	5.573019991	4.57E-08	2.56E-07	7.85168611
IGF2BP3	0.919405339	1.089435046	5.569355666	4.66E-08	2.60E-07	7.832830055
RTKN2	0.588668149	1.105752398	5.568241466	4.68E-08	2.60E-07	7.827098656
MMP14	0.855992586	5.765520888	5.561713697	4.85E-08	2.69E-07	7.793539853
MRGBP	0.667789382	3.08430507	5.556550337	4.99E-08	2.76E-07	7.76701928
TFRC	0.961579278	4.557935908	5.5433512	5.35E-08	2.95E-07	7.699320607
RNF213	0.730554087	3.795386603	5.536315106	5.55E-08	3.06E-07	7.663288781
DSG2	1.163820404	5.536786578	5.529945209	5.74E-08	3.14E-07	7.630702439
S100A11	0.875945895	9.817021243	5.510301903	6.37E-08	3.45E-07	7.530416595
HPRT1	0.595976806	4.475448865	5.501012477	6.69E-08	3.62E-07	7.48309774
MMP1	2.086748346	4.627175319	5.488260051	7.16E-08	3.85E-07	7.418250792
COL5A1	1.177652741	4.710328077	5.485597549	7.26E-08	3.89E-07	7.404728139
CYTOR	0.645525328	1.99860296	5.457772421	8.40E-08	4.45E-07	7.263744621
CXCL10	1.70074684	3.924852374	5.4512735	8.69E-08	4.59E-07	7.230905126
P2RY6	0.653327644	1.524443773	5.424778283	9.98E-08	5.19E-07	7.097372475
MMP3	2.001243481	2.476710281	5.424743232	9.99E-08	5.19E-07	7.097196194
ITGA6	0.867912976	5.308535173	5.414741962	1.05E-07	5.44E-07	7.0469374
INCENP	0.616280602	3.165281396	5.406319215	1.10E-07	5.67E-07	7.004673252
SALL4	0.990391812	1.02541736	5.40310597	1.12E-07	5.74E-07	6.988564634
IGFBP3	1.104668858	5.301852313	5.400406488	1.13E-07	5.80E-07	6.975038016
MSLN	2.217108632	4.026193924	5.396954874	1.15E-07	5.90E-07	6.957751116
NMI	0.587077395	3.47827132	5.384391198	1.23E-07	6.25E-07	6.894908562
PLXNA3	0.638220705	2.6264717	5.344588828	1.51E-07	7.55E-07	6.696658034
TRIB3	1.231702733	2.759320846	5.317102879	1.74E-07	8.60E-07	6.560499088
ANXA4	0.823803397	4.730475568	5.28744774	2.03E-07	9.88E-07	6.41427883
OSMR	0.876011289	3.479608639	5.276106327	2.15E-07	1.04E-06	6.358545971
SPRY4	0.640324226	3.113886016	5.273731211	2.18E-07	1.05E-06	6.346887604
COL8A1	1.212151854	2.643453434	5.265425141	2.27E-07	1.09E-06	6.306152825
SNHG1	0.737538722	3.283653959	5.261767676	2.31E-07	1.11E-06	6.28823356
MMP7	2.236284202	3.668271092	5.249745394	2.46E-07	1.17E-06	6.229408448
CCL3	0.925331366	1.640183847	5.243930766	2.53E-07	1.21E-06	6.200999526
MIR196A1	0.927527856	1.110791599	5.214688563	2.94E-07	1.38E-06	6.058545509
ACTG1	0.60161859	10.32821076	5.211956849	2.98E-07	1.39E-06	6.045273432
KLF5	1.076005425	6.300708753	5.187055752	3.38E-07	1.57E-06	5.924571361
ELF3	1.02033463	5.402098163	5.146701429	4.14E-07	1.91E-06	5.73003804
PLAUR	0.89483588	3.9213969	5.137955921	4.32E-07	1.99E-06	5.688054719
NEK6	0.606712364	4.115912205	5.11482932	4.85E-07	2.21E-06	5.577335997
FCGR2A	0.832080011	2.98674783	5.109249773	4.99E-07	2.27E-06	5.550689548
NFKBIE	0.622568713	3.216026152	5.09947319	5.23E-07	2.38E-06	5.504060761
IL32	1.057349831	5.215582497	5.088789744	5.52E-07	2.49E-06	5.453196497
LOX	0.862715492	2.802777047	5.088689784	5.52E-07	2.49E-06	5.452721029
EVA1A	0.741506017	1.034964945	5.064329999	6.23E-07	2.79E-06	5.337096143
VIL1	1.507510626	3.860605215	5.06380073	6.24E-07	2.79E-06	5.33458936
PTK7	0.942973125	2.871868764	5.021159182	7.70E-07	3.41E-06	5.133384503
CCNE1	1.226108389	2.393607926	4.996608031	8.68E-07	3.80E-06	5.01822047
HOXA11-AS	0.755843003	0.796666716	4.955695573	1.06E-06	4.60E-06	4.82741767
STRA6	0.89613625	0.976870339	4.953211249	1.07E-06	4.65E-06	4.815876262
TOMM40	0.628656948	4.443343938	4.951289524	1.08E-06	4.69E-06	4.806952032
IBSP	0.644196097	0.609590928	4.87923229	1.53E-06	6.48E-06	4.474544501
HMGA2	0.776508522	0.841323037	4.873459413	1.57E-06	6.64E-06	4.448100798
TNFRSF11B	1.14251986	1.7442854	4.857563346	1.70E-06	7.14E-06	4.375429811
PRKCG	0.836645329	0.9647096	4.847265422	1.78E-06	7.47E-06	4.328464194
MIR25	0.735515072	1.78618654	4.832599632	1.91E-06	7.97E-06	4.261731228
CTSC	0.633750918	3.89347377	4.820596092	2.03E-06	8.41E-06	4.207246169
TYMP	0.903012338	4.75879882	4.801276994	2.22E-06	9.15E-06	4.119808778
TNFSF15	0.631640586	1.745484665	4.760970843	2.68E-06	1.09E-05	3.938393739
TP53I11	0.729333036	4.528689263	4.755438669	2.75E-06	1.12E-05	3.91360044
TNFRSF25	0.693439767	1.899679648	4.753737124	2.78E-06	1.13E-05	3.905979883
KRT17	2.083350345	3.359762224	4.749152786	2.84E-06	1.15E-05	3.885460545
BCL2L1	0.602872652	5.123415184	4.714600868	3.33E-06	1.34E-05	3.731377207
BIK	0.93460114	3.836786088	4.692273382	3.70E-06	1.48E-05	3.632344317
FUT4	0.706405549	3.067295602	4.662800451	4.24E-06	1.67E-05	3.50226357
IL11	0.955896366	1.143276198	4.631212694	4.90E-06	1.91E-05	3.363666002
GINS2	0.709924437	2.267680926	4.597949845	5.71E-06	2.21E-05	3.218634446
KRT7	1.833271426	3.712963835	4.593919771	5.81E-06	2.24E-05	3.201126562
LGR5	1.192331212	1.82639061	4.590176886	5.91E-06	2.28E-05	3.184878694
BAIAP2L1	0.805497447	4.421261423	4.581463552	6.15E-06	2.36E-05	3.147100315
MSX2	0.938967545	2.441983821	4.568825999	6.51E-06	2.49E-05	3.092422658
HOXB7	0.934549506	3.431917945	4.556369124	6.89E-06	2.61E-05	3.038659991
HOTTIP	0.721326684	0.825980281	4.550040315	7.09E-06	2.68E-05	3.011396184
ERBB3	0.7344029	5.087065209	4.545183277	7.25E-06	2.74E-05	2.990495792
CDK6	0.848895969	3.012370089	4.529449632	7.78E-06	2.92E-05	2.922930491
SLC28A3	0.802744923	1.332042462	4.517681838	8.21E-06	3.06E-05	2.872534143
PCSK9	1.094166125	2.118434014	4.489493114	9.31E-06	3.44E-05	2.752296091
COMP	1.322316822	1.787225654	4.482919131	9.59E-06	3.53E-05	2.724352884
OAS2	0.88633402	3.929470266	4.43340444	1.20E-05	4.32E-05	2.515078891
HLA-B	0.755143112	8.559707104	4.365125933	1.61E-05	5.71E-05	2.229960642
JUP	0.975614616	7.235842684	4.356450801	1.68E-05	5.93E-05	2.194022984
IL2RA	0.587615202	1.539359498	4.35329267	1.70E-05	5.99E-05	2.180956244
HK2	0.881683254	3.398076474	4.350931965	1.72E-05	6.04E-05	2.171194482
PRAME	1.105683246	1.084136478	4.348346908	1.74E-05	6.11E-05	2.160510528
ISG15	0.98035712	5.70135361	4.276566374	2.37E-05	8.21E-05	1.866156228
CSF2	0.620819509	0.648574412	4.276079906	2.37E-05	8.22E-05	1.864176595
RASSF7	0.690174825	4.139283883	4.267986199	2.46E-05	8.50E-05	1.831270237
S100A6	0.793617304	9.37097013	4.257592231	2.57E-05	8.87E-05	1.789095312
CMTM8	0.630631968	3.765352658	4.236123659	2.82E-05	9.65E-05	1.702281333
PMAIP1	0.689375087	2.312148308	4.21374029	3.10E-05	0.000105288	1.612195694
CTSS	0.74594268	5.296837555	4.210360047	3.14E-05	0.000106616	1.598629313
FASN	0.657397336	5.186412052	4.202326878	3.25E-05	0.00011001	1.566428718
COL18A1	0.713668872	4.422736858	4.17444956	3.66E-05	0.000121998	1.455120929
HLA-A	0.654967154	8.316792801	4.169934061	3.73E-05	0.000124229	1.437155496
RTN4R	0.591830166	1.82355477	4.157109322	3.93E-05	0.000130414	1.38622808
PXDN	0.631329541	3.002263625	4.155797692	3.95E-05	0.000130904	1.381027674
FOXP4-AS1	0.745397371	1.671805397	4.129813497	4.41E-05	0.00014492	1.278315064
IDO1	1.323228586	2.395153662	4.117295189	4.64E-05	0.000152284	1.229042867
MAGEA3	1.481875851	1.394096526	4.074176248	5.55E-05	0.00018114	1.060379566
CDKN2A	1.136177602	2.05678371	4.066817533	5.73E-05	0.000186559	1.031758642
FSCN1	0.818488342	4.336812066	4.051318653	6.10E-05	0.000197307	0.971633375
IRF8	0.699161071	3.183738834	4.042803954	6.32E-05	0.000203799	0.93869211
STC1	0.7010321	3.16120331	4.040826806	6.37E-05	0.000205107	0.931052156
CCND1	0.692513174	5.469071347	3.980074875	8.16E-05	0.000257633	0.697980701
ICAM1	0.707133146	4.143342741	3.972962921	8.40E-05	0.000264487	0.670909372
F5	1.088635445	2.229175933	3.970913173	8.47E-05	0.000266242	0.663115412
KRT19	1.079146667	8.06146451	3.934188642	9.82E-05	0.000304835	0.524104774
AGT	1.139305128	3.744228269	3.91287017	0.000106897	0.000329797	0.443958257
DDR1	0.587190611	4.920068949	3.907504818	0.00010921	0.000335832	0.42385085
MIR429	0.782474886	2.413381367	3.892580468	0.000115894	0.000353788	0.368054318
NOX1	1.010398557	1.260033924	3.892017015	0.000116154	0.000354294	0.365951655
CD24	1.108672259	7.832984667	3.855887199	0.000134013	0.000404186	0.231714485
TFAP2A	0.685252407	1.7075342	3.763351392	0.000192329	0.00056602	-0.106783515
CYBA	0.60350404	5.942983137	3.759323772	0.000195345	0.000573999	-0.121342726
PON2	0.638546671	4.309259267	3.757569886	0.000196673	0.000576549	-0.127678208
FN1	1.098045142	5.855984443	3.741006379	0.000209633	0.000609798	-0.187373812
CDH1	0.892225545	5.784627985	3.721367058	0.000226044	0.000651996	-0.257835923
UCA1	1.232925674	1.918897788	3.711837737	0.000234436	0.000672085	-0.291900537
OSM	0.620032306	1.153016137	3.709402531	0.000236627	0.000676821	-0.300592618
BCL2A1	0.71832985	2.627465555	3.67446449	0.000270264	0.00076147	-0.424711525
PDX1	0.802126825	2.60408757	3.659548217	0.000285954	0.000803272	-0.477367657
CTSV	0.727343635	1.730950747	3.638831441	0.00030917	0.000862059	-0.550167664
SERPINA1	1.340950587	5.684442879	3.603394118	0.000353036	0.000969305	-0.673798978
SERPINB5	1.209046919	3.841128199	3.565543023	0.000406305	0.001104016	-0.804597933
CCL20	1.345840531	4.096698288	3.564372544	0.000408067	0.001106686	-0.808621999
ALPP	0.686037185	0.663161996	3.558026838	0.000417742	0.001128864	-0.830416721
AGR2	1.370800688	7.920061073	3.503317202	0.000510546	0.001346798	-1.016806306
CD55	0.86464634	5.595181294	3.494594908	0.000527015	0.001387327	-1.046271099
FABP6	0.696637844	1.285053563	3.466301544	0.00058392	0.001522233	-1.141372924
COL4A2	0.656256617	5.872103302	3.446018545	0.000628194	0.001630879	-1.209101416
SYT13	0.981284721	2.69199779	3.437763152	0.000647095	0.001674182	-1.236560329
GJB1	0.91014987	3.792322163	3.430072826	0.00066518	0.001711566	-1.262083849
CARD11	0.748365921	2.455324229	3.426898806	0.00067278	0.001728761	-1.272602422
CYP2B6	0.954792983	1.583780079	3.411190451	0.000711603	0.001819828	-1.32452401
HOXA9	0.603554668	0.760889933	3.400510486	0.000739181	0.00187761	-1.359696427
TNFSF9	0.785599827	1.832444121	3.362439366	0.000845803	0.002134053	-1.4842286
TNS4	1.306254356	3.274062077	3.32790746	0.00095473	0.002378617	-1.596037105
ITGB4	0.699673297	6.003197897	3.218678473	0.001391135	0.003374376	-1.942498314
MLXIPL	0.810755623	1.859055001	3.195590482	0.001504375	0.0036164	-2.01432538
SLC2A1	0.703842107	4.443929445	3.182565833	0.001571958	0.00375734	-2.054628382
TM4SF1	0.736843886	5.857636399	3.178670239	0.001592711	0.003802118	-2.066652361
BST2	0.740243411	6.266001231	3.166753023	0.001657778	0.003945105	-2.103348557
IGFBP7	0.621194142	7.678097316	3.125472686	0.001902616	0.00447388	-2.229446912
IGF2BP1	0.627404382	0.629082249	2.995060489	0.002911777	0.006583831	-2.617441757
IL2RG	0.735951529	4.941166974	2.915559332	0.003747072	0.008283581	-2.846208454
CFTR	0.751954774	2.201497892	2.872044806	0.004291815	0.009383209	-2.96892411
CXCR4	0.596636517	4.71944715	2.739551771	0.006423224	0.013397721	-3.331644459
DKK1	0.952784956	1.82985694	2.671381815	0.007857487	0.015887898	-3.511840606
SCD	0.631921984	5.169779643	2.635637522	0.008719315	0.017406285	-3.604573363
H19	1.001521641	3.129043145	2.585173774	0.010080388	0.019798135	-3.733437834
FOXA2	0.691040485	3.37637466	2.499513035	0.012829843	0.02468336	-3.946659862
MAGEA4	0.74053925	0.692401413	2.470888698	0.013887017	0.026514138	-4.016357697
MUC1	0.801713808	6.16481873	2.451246481	0.014656432	0.027828013	-4.063734216
OLFM4	1.631593222	6.225534722	2.437138688	0.015232094	0.028833819	-4.097535366
AFAP1-AS1	0.763573255	1.751979967	2.400801147	0.016807814	0.031515696	-4.183724574
