# Supplementary material for: Application of apoptosis-related genes in a multiomics-related prognostic model study of gastric cancer
Source: Front Genet. 2022 Aug 5;13:901200. doi: 10.3389/fgene.2022.901200 (PMC9389051; doi:10.3389/fgene.2022.901200)
Supplement: Supplementary file 1 [file DataSheet1.ZIP › supplementary table 3.xls]

ID	logFC	AveExpr	t	P.Value	adj.P.Val	B
VEGFD	-1.800846403	0.517835427	-17.3033866	1.17E-50	4.40E-47	104.2678802
MYOC	-3.690360845	0.934729185	-16.58555269	1.49E-47	2.81E-44	97.21593354
ADRB2	-1.326788703	0.698514639	-14.78615332	6.84E-40	8.58E-37	79.81780155
ADAMTSL1	-0.994164199	0.631731008	-14.23792187	1.32E-37	1.25E-34	74.62563204
PEBP4	-1.068693219	0.289699355	-13.6666991	2.97E-35	2.24E-32	69.28497768
KAT2B	-1.393153638	2.446226784	-12.37220593	4.64E-30	2.91E-27	57.49669844
AQP4	-0.995695451	0.16174531	-12.3303172	6.77E-30	3.64E-27	57.12355688
TSLP	-0.641383443	0.286711921	-12.22002435	1.83E-29	8.62E-27	56.14381358
AMPD1	-1.052338653	0.407627528	-12.1818572	2.58E-29	9.72E-27	55.80570564
PINK1	-1.272260252	2.703840977	-11.86498624	4.37E-28	1.37E-25	53.01777917
KCNA5	-1.38394744	0.544304917	-11.69602983	1.95E-27	5.52E-25	51.54564451
CITED2	-1.601376812	4.166383415	-11.67230866	2.40E-27	5.65E-25	51.33978571
SLC6A4	-0.964097427	0.2640701	-11.58462674	5.18E-27	1.15E-24	50.58065332
S100B	-1.804869762	1.550725622	-11.55641681	6.64E-27	1.39E-24	50.33702317
DNASE1L3	-1.495168908	0.9060072	-11.47934161	1.30E-26	2.58E-24	49.67289713
USP2	-1.357154647	0.942809751	-11.44635991	1.74E-26	3.27E-24	49.38939263
SLC25A4	-1.715462742	2.720571594	-11.3239563	5.04E-26	9.04E-24	48.3408747
NCAM1	-1.605694646	0.749620235	-11.31800812	5.30E-26	9.08E-24	48.29006969
CCKBR	-1.66637736	0.52600433	-11.21926077	1.25E-25	2.04E-23	47.44866394
GHR	-1.168752893	0.724006547	-11.11038459	3.18E-25	5.00E-23	46.52542879
NOS1	-0.641001595	0.174408156	-11.00304431	7.99E-25	1.16E-22	45.61989412
ZBTB16	-1.550783819	0.726860058	-10.99337786	8.67E-25	1.21E-22	45.53857765
PRKN	-0.865847431	0.62373906	-10.94044597	1.36E-24	1.83E-22	45.0939842
PTH1R	-0.696949366	0.434867288	-10.91964979	1.63E-24	2.11E-22	44.91962695
PTGS1	-1.704507805	2.469600044	-10.86564469	2.57E-24	3.23E-22	44.4676842
JDP2	-0.973537695	2.097793569	-10.69401089	1.10E-23	1.22E-21	43.03953722
AKR1C2	-2.268510485	1.332445669	-10.62996794	1.88E-23	2.02E-21	42.50987755
ASAH2	-1.13009951	0.460738095	-10.60890566	2.24E-23	2.35E-21	42.33607391
CAB39L	-1.57523778	1.922224301	-10.58430945	2.76E-23	2.81E-21	42.13335401
AKR1C1	-2.129910776	1.703021269	-10.57056984	3.09E-23	3.07E-21	42.02022878
CMA1	-1.098194095	0.418413432	-10.54536321	3.82E-23	3.69E-21	41.8129056
CIDEA	-0.940503985	0.206437524	-10.53947342	4.01E-23	3.78E-21	41.7645027
NDRG2	-1.457079074	2.795366452	-10.2372906	4.90E-22	3.93E-20	39.30201191
PTN	-2.003201252	2.307604692	-10.14452707	1.05E-21	8.06E-20	38.5544659
SFRP1	-2.718925487	1.689063827	-10.12130775	1.27E-21	9.18E-20	38.36797967
CRADD	-0.664661685	1.389093321	-10.09803218	1.53E-21	1.07E-19	38.1812963
IGFBP6	-2.087244631	3.577853407	-10.07892725	1.79E-21	1.23E-19	38.02825501
GPER1	-1.494883213	1.036452803	-10.05263853	2.22E-21	1.49E-19	37.81795018
CD36	-1.422713108	1.305746012	-10.02656597	2.74E-21	1.78E-19	37.60969916
CSRNP1	-1.426906469	3.778112053	-10.00187583	3.35E-21	2.07E-19	37.41278908
HBA1	-2.057196816	1.401574623	-9.984904019	3.84E-21	2.33E-19	37.27760396
GSN	-1.739967419	5.165341646	-9.821328729	1.43E-20	8.31E-19	35.98182373
MAPK10	-0.793039046	0.593788275	-9.705236483	3.63E-20	1.92E-18	35.07015052
EFS	-1.387007842	1.468443963	-9.692938563	4.00E-20	2.09E-18	34.97396765
DUSP26	-0.863248485	0.494113657	-9.655291716	5.40E-20	2.75E-18	34.68000047
CRYAB	-2.389467701	2.639937866	-9.64580293	5.82E-20	2.92E-18	34.60601929
SLC22A17	-1.546347499	1.68254786	-9.585457327	9.38E-20	4.53E-18	34.13658785
MAF	-1.35320756	2.923126148	-9.523711502	1.53E-19	7.01E-18	33.65818073
KIT	-1.538840427	1.68344765	-9.511404059	1.68E-19	7.45E-18	33.56305574
BMP6	-1.006300493	1.077751001	-9.46358068	2.45E-19	1.06E-17	33.19416581
ID4	-1.605401226	2.535630877	-9.285974322	9.77E-19	4.00E-17	31.834598
HSPB8	-2.687823343	2.928729907	-9.284208458	9.90E-19	4.00E-17	31.82116365
PART1	-1.027564811	0.460099759	-9.283283778	9.97E-19	4.00E-17	31.81412953
ZER1	-0.885378751	4.152038875	-9.233123656	1.47E-18	5.77E-17	31.43323748
KCNB1	-0.970826612	0.345021267	-9.217170712	1.66E-18	6.42E-17	31.31237941
STIM1	-0.816737577	3.185157433	-9.147542287	2.84E-18	1.06E-16	30.78647801
FABP4	-2.141443134	1.405791794	-9.136024192	3.10E-18	1.15E-16	30.6997338
NGB	-0.595810748	0.123625066	-9.097855103	4.16E-18	1.49E-16	30.41279089
GLP2R	-0.696796434	0.401161795	-9.046231473	6.16E-18	2.15E-16	30.02596121
CTSG	-1.294065566	0.697652295	-9.043554845	6.29E-18	2.17E-16	30.00594419
RAP1A	-0.942811712	3.913253285	-9.007111626	8.30E-18	2.79E-16	29.73379624
NTN1	-1.940331317	2.192999856	-8.952550083	1.26E-17	4.04E-16	29.32771197
MXI1	-1.072641988	3.029668817	-8.938590721	1.40E-17	4.45E-16	29.22408127
NFE2L2	-0.761350014	4.694139886	-8.91782021	1.63E-17	5.12E-16	29.07008654
PPM1A	-0.635020216	2.509392559	-8.916616125	1.65E-17	5.13E-16	29.06116669
OSGIN1	-1.185429112	1.545935801	-8.865032356	2.43E-17	7.32E-16	28.67979357
KLF4	-1.685304655	4.569768036	-8.812001253	3.62E-17	1.07E-15	28.28927384
HBB	-2.614458431	3.580780515	-8.811833563	3.62E-17	1.07E-15	28.28804149
PRKAR2B	-1.459574397	1.928416528	-8.806323932	3.78E-17	1.09E-15	28.24755999
HSPA2	-1.51321654	1.794230467	-8.761292234	5.29E-17	1.49E-15	27.9173372
LPAR1	-1.271252935	2.124254854	-8.722622889	7.05E-17	1.97E-15	27.6346887
SMPD1	-0.923827616	3.510851723	-8.721791878	7.10E-17	1.97E-15	27.62862388
PIM1	-1.220113597	4.042549993	-8.672885906	1.02E-16	2.76E-15	27.27239751
CLDN5	-1.533198674	2.372176891	-8.671859647	1.03E-16	2.77E-15	27.26493702
BCL2L2	-0.810292546	3.174227079	-8.624364549	1.46E-16	3.85E-15	26.92032947
PDK4	-2.531984106	3.515596323	-8.600842883	1.74E-16	4.55E-15	26.75014653
EIF3F	-0.612440624	4.098545645	-8.524931701	3.04E-16	7.73E-15	26.20310816
DCTN2	-0.61690554	4.456299999	-8.519455535	3.16E-16	7.99E-15	26.16377523
KRT1	-1.050570348	0.258200183	-8.45746383	4.97E-16	1.20E-14	25.71974215
BTG2	-1.642412621	5.628860023	-8.446818937	5.37E-16	1.29E-14	25.64372257
AR	-0.627479241	0.410643068	-8.434282102	5.89E-16	1.38E-14	25.55427767
MKNK2	-0.932478858	5.019462736	-8.392686684	7.96E-16	1.82E-14	25.25817883
MIR27A	-0.89671601	0.669539993	-8.291079073	1.66E-15	3.61E-14	24.53921507
HYI	-0.681119834	1.849636055	-8.287144921	1.71E-15	3.67E-14	24.51150189
GADD45B	-1.468485069	3.853360576	-8.258257329	2.10E-15	4.49E-14	24.30829594
SERTAD1	-0.957093092	3.076802106	-8.240747944	2.38E-15	4.98E-14	24.18537374
NDRG4	-0.777063844	0.625934263	-8.228998437	2.59E-15	5.36E-14	24.10299199
TSC22D3	-1.585432438	4.02482111	-8.21813265	2.80E-15	5.73E-14	24.02688092
NR3C2	-1.093189342	1.718399181	-8.198401803	3.22E-15	6.49E-14	23.88885648
CIDEC	-1.862313418	1.333204698	-8.197735454	3.24E-15	6.49E-14	23.88419926
RECK	-0.86978328	1.414244429	-8.182480776	3.61E-15	7.12E-14	23.77765576
SST	-3.102798217	1.769254038	-8.162047861	4.17E-15	8.15E-14	23.63516811
CYSLTR1	-0.631234291	0.735270784	-8.149542689	4.56E-15	8.86E-14	23.54808988
PIN1	-0.685216086	3.16418214	-8.144578257	4.73E-15	9.13E-14	23.51354719
CIRBP	-0.816216338	3.897788644	-8.14233504	4.80E-15	9.23E-14	23.49794377
RNF122	-0.970458802	2.393915633	-8.106147536	6.21E-15	1.17E-13	23.2466562
FLG	-0.825802994	0.167129131	-8.068080096	8.12E-15	1.51E-13	22.98318369
KLF9	-1.482894319	3.564556402	-8.054007751	8.97E-15	1.65E-13	22.88601258
PDK2	-0.875774454	2.788074084	-8.029333396	1.07E-14	1.92E-13	22.71592937
HBA2	-2.169240811	3.201985483	-7.991147138	1.40E-14	2.46E-13	22.45345232
EPB41L3	-0.923925053	1.375843824	-7.98990365	1.41E-14	2.47E-13	22.44492034
SRSF5	-0.680372775	4.379417858	-7.958190451	1.76E-14	3.02E-13	22.22765195
GHRL	-1.858136698	1.084215192	-7.957689615	1.76E-14	3.02E-13	22.22422574
PRMT2	-0.598487654	2.797297893	-7.953096252	1.82E-14	3.10E-13	22.19280999
GKN1	-5.246616705	3.118342709	-7.933759239	2.08E-14	3.51E-13	22.06070181
WDR13	-0.61745826	2.99175763	-7.932397861	2.10E-14	3.51E-13	22.05140987
GABARAPL1	-1.121859686	3.093549217	-7.907468361	2.50E-14	4.12E-13	21.88146216
BTC	-1.172242319	1.766327453	-7.90514873	2.54E-14	4.17E-13	21.8656688
EPHX1	-1.120309997	4.984859363	-7.901614245	2.61E-14	4.25E-13	21.84161055
ILK	-0.942065613	2.034263127	-7.899377618	2.65E-14	4.30E-13	21.82639052
SIRT2	-0.640904276	3.080246093	-7.877891476	3.07E-14	4.97E-13	21.68034009
DUSP5	-1.459683321	3.133880174	-7.860680599	3.46E-14	5.58E-13	21.56356073
IL6R	-1.001004563	2.084763784	-7.812933361	4.82E-14	7.66E-13	21.24056842
BAD	-0.787199897	4.094928109	-7.811244309	4.88E-14	7.72E-13	21.22916913
SNCG	-1.574392092	1.918579763	-7.790444848	5.63E-14	8.83E-13	21.08894402
MAPK3	-0.904910631	5.144528225	-7.769649848	6.49E-14	1.01E-12	20.94902487
TNFSF12	-1.16898279	3.144756415	-7.75587322	7.14E-14	1.11E-12	20.85648107
PPP1CB	-0.682463328	5.222092918	-7.742909485	7.80E-14	1.20E-12	20.76950883
STUB1	-0.708858175	3.821757042	-7.730195851	8.51E-14	1.30E-12	20.68431917
SCIN	-1.103861474	1.046183087	-7.697432592	1.07E-13	1.60E-12	20.46526276
MAOB	-1.962551039	2.959125776	-7.691530733	1.11E-13	1.66E-12	20.42587618
CALM1	-0.691058529	5.917398849	-7.687617261	1.14E-13	1.70E-12	20.39977166
CHGA	-2.943111643	1.769075675	-7.676048206	1.23E-13	1.83E-12	20.32265898
MAOA	-1.606620606	3.434932779	-7.673543019	1.25E-13	1.85E-12	20.30597223
PBX1	-1.069363289	1.947468823	-7.660306494	1.37E-13	2.00E-12	20.21787268
NDN	-1.474459885	2.919481613	-7.6332864	1.65E-13	2.36E-12	20.03838479
RXRA	-0.758820493	3.114866275	-7.605425044	1.99E-13	2.83E-12	19.85380499
BCL2	-0.818759989	1.422553083	-7.602871089	2.03E-13	2.87E-12	19.83691046
TUBB2A	-1.155275405	3.691345211	-7.591821393	2.18E-13	3.08E-12	19.7638652
CYB5A	-0.847073192	2.669274477	-7.585583271	2.28E-13	3.18E-12	19.72266255
NPTX1	-1.388215297	0.651219728	-7.583480881	2.31E-13	3.21E-12	19.70878204
PAQR7	-0.860442851	1.992571312	-7.537076384	3.16E-13	4.29E-12	19.40314366
MOAP1	-0.709176744	3.265770943	-7.52421713	3.44E-13	4.66E-12	19.31869725
CDKN1A	-1.1508247	5.130867965	-7.49123953	4.29E-13	5.76E-12	19.10263111
DUSP22	-0.653793118	2.552217267	-7.489112789	4.36E-13	5.80E-12	19.08872149
TLR3	-0.913779778	1.626251277	-7.486641747	4.43E-13	5.87E-12	19.07256377
COMMD1	-0.655737829	2.848940857	-7.464932383	5.12E-13	6.70E-12	18.93078327
NSG1	-1.033320232	0.963753975	-7.449384321	5.68E-13	7.33E-12	18.82943279
TXNDC5	-1.037832279	2.394212828	-7.44425197	5.88E-13	7.56E-12	18.79601255
GAB1	-0.734309102	2.021193978	-7.441281328	5.99E-13	7.68E-12	18.77667666
NLRX1	-0.764556141	2.363395315	-7.43457535	6.27E-13	7.98E-12	18.73304899
NDUFS4	-0.733893291	4.555008425	-7.40910374	7.43E-13	9.39E-12	18.5676082
ITPR1	-0.844070756	1.624600361	-7.4060515	7.58E-13	9.52E-12	18.54781251
VIP	-1.868059618	0.957743195	-7.38990439	8.43E-13	1.05E-11	18.44319165
SELENOK	-0.639244452	4.220345262	-7.385241846	8.70E-13	1.08E-11	18.41301427
CXCL12	-1.510002136	2.745716647	-7.383171158	8.82E-13	1.09E-11	18.39961681
ANGPT1	-0.632022274	0.797517064	-7.37700169	9.19E-13	1.13E-11	18.35971699
PENK	-1.079788925	0.437030379	-7.364613857	9.97E-13	1.20E-11	18.27967788
LONRF2	-0.820594688	0.542303421	-7.361551599	1.02E-12	1.22E-11	18.25990811
FOXP2	-0.920630721	0.63840586	-7.341294887	1.16E-12	1.38E-11	18.12928994
TGFBR3	-1.323151124	2.263447567	-7.320553787	1.33E-12	1.57E-11	17.99583332
SPINK7	-1.547870761	0.425238024	-7.288244359	1.65E-12	1.93E-11	17.78851726
SNHG14	-0.61714758	0.488452226	-7.275258289	1.80E-12	2.08E-11	17.70538918
TNFRSF17	-1.414028337	1.326661563	-7.253583809	2.07E-12	2.39E-11	17.56689732
GLCCI1	-0.715583543	1.763411803	-7.240496455	2.25E-12	2.57E-11	17.48342783
LRRK2	-0.64677036	0.767960134	-7.219062007	2.59E-12	2.92E-11	17.34697231
HDAC5	-0.811390201	2.888329579	-7.186225365	3.21E-12	3.57E-11	17.13853356
APBB1	-1.05317905	1.798180067	-7.18458038	3.24E-12	3.60E-11	17.1281109
PTGER3	-0.820156362	0.844924956	-7.150259913	4.05E-12	4.44E-11	16.91107686
DMPK	-1.381060503	2.722096835	-7.123245115	4.83E-12	5.25E-11	16.74080841
PLIN1	-1.024833517	0.461498673	-7.114167496	5.12E-12	5.56E-11	16.6837064
MAPT	-0.646185458	0.383055546	-7.097265886	5.71E-12	6.16E-11	16.57753894
DMD	-1.169251713	1.182626859	-7.094074729	5.82E-12	6.22E-11	16.55751572
LDOC1	-1.48832452	2.884982416	-7.079916407	6.38E-12	6.77E-11	16.46876248
MPP1	-0.954849735	2.083654809	-7.061915482	7.16E-12	7.53E-11	16.3561208
RAB27A	-0.859555733	3.082587846	-7.007104331	1.02E-11	1.05E-10	16.014516
ID3	-1.019164471	4.443263154	-6.989234172	1.14E-11	1.18E-10	15.90359219
MAGEH1	-1.007964116	2.710866913	-6.981955508	1.19E-11	1.23E-10	15.8584756
NR3C1	-0.845285813	2.530162883	-6.967444288	1.31E-11	1.35E-10	15.76863825
MFN2	-0.672671556	4.460290517	-6.953985552	1.42E-11	1.46E-10	15.68544785
ADD1	-0.586079362	4.006252838	-6.878406993	2.30E-11	2.32E-10	15.22063819
XPA	-0.604153516	2.929142185	-6.877811252	2.30E-11	2.32E-10	15.21699028
PTX3	-0.689244439	0.60871448	-6.86907946	2.43E-11	2.44E-10	15.16355144
ARRB1	-0.821408381	2.983088408	-6.836700365	2.98E-11	2.93E-10	14.96585907
FGF2	-0.955047821	0.994564534	-6.835182254	3.01E-11	2.95E-10	14.9566083
DUSP1	-1.525047088	6.362251013	-6.825890048	3.19E-11	3.11E-10	14.90002075
CNKSR2	-0.605820195	0.298932033	-6.796646016	3.83E-11	3.71E-10	14.72232933
HSPB6	-2.998796139	4.43238961	-6.787166343	4.06E-11	3.91E-10	14.66485932
DNAJB9	-0.6517114	3.388856533	-6.78339618	4.16E-11	4.00E-10	14.64202062
F10	-1.38240675	1.500037231	-6.772495922	4.45E-11	4.25E-10	14.57604637
SFRP5	-1.498142306	1.063709939	-6.771335288	4.48E-11	4.27E-10	14.56902656
CDIP1	-0.919651715	2.58651075	-6.765952595	4.63E-11	4.41E-10	14.53648315
TPM1	-1.397719158	4.371710156	-6.755652525	4.94E-11	4.68E-10	14.47426705
ACER1	-0.775043838	0.204615409	-6.752341392	5.04E-11	4.76E-10	14.45428266
CYP3A4	-1.624528685	0.732323526	-6.733575881	5.66E-11	5.24E-10	14.34117065
GLUL	-0.972870131	5.146913338	-6.733251786	5.68E-11	5.24E-10	14.33921932
SHF	-0.731795282	0.958166837	-6.722478683	6.07E-11	5.59E-10	14.27439872
FKBP8	-0.66615322	5.99594712	-6.714116543	6.39E-11	5.87E-10	14.22414174
PEG3	-0.715536081	0.470593533	-6.710898231	6.52E-11	5.96E-10	14.2048128
FOXO4	-0.681775991	2.59403778	-6.685541685	7.62E-11	6.86E-10	14.05278239
NR4A3	-1.232053079	1.655856343	-6.655903413	9.14E-11	8.12E-10	13.87566404
TNFRSF13B	-0.681234154	0.449517368	-6.6467659	9.66E-11	8.53E-10	13.82118546
GPT	-1.44694617	1.654643264	-6.62939667	1.07E-10	9.44E-10	13.71779436
SUN2	-0.724811502	4.07107577	-6.571773782	1.53E-10	1.31E-09	13.37635015
FKBP5	-1.058343985	2.645577575	-6.568276621	1.56E-10	1.34E-09	13.35570502
PRKAA2	-1.004123984	0.781689406	-6.562291079	1.62E-10	1.38E-09	13.32039056
FBXL7	-0.912190599	1.846791795	-6.561196445	1.63E-10	1.39E-09	13.31393507
ZNF385B	-0.685189672	0.478362816	-6.557617811	1.66E-10	1.41E-09	13.29283652
CFL2	-1.325135154	2.316858592	-6.546967388	1.77E-10	1.50E-09	13.23009981
NR1H2	-0.606533293	4.289097327	-6.545050251	1.80E-10	1.51E-09	13.21881559
ALDH2	-0.903844734	4.079547416	-6.530752833	1.96E-10	1.64E-09	13.13474556
MIR27B	-0.828054787	0.691781353	-6.52159471	2.07E-10	1.73E-09	13.08097311
ARHGAP24	-0.654337955	1.418907745	-6.485726958	2.57E-10	2.12E-09	12.87096182
CELF2	-1.091965577	2.139611761	-6.485268525	2.57E-10	2.12E-09	12.8682837
GDF10	-0.621251153	0.377819113	-6.481323331	2.64E-10	2.16E-09	12.84524259
AGTR1	-0.942710418	0.56744979	-6.46123189	2.97E-10	2.42E-09	12.72807913
ADAMTSL4	-1.01071289	1.968270755	-6.453892074	3.11E-10	2.52E-09	12.68535058
CSTA	-1.993155911	2.186128334	-6.449767723	3.19E-10	2.58E-09	12.66135809
DCN	-1.506610718	4.456876676	-6.436691458	3.44E-10	2.78E-09	12.58537229
HK1	-0.768918678	4.011241225	-6.426073133	3.67E-10	2.95E-09	12.5237618
PGAM1	-0.628495399	4.414388266	-6.423846038	3.72E-10	2.99E-09	12.51085008
KANK2	-1.23439108	3.56408177	-6.399748149	4.29E-10	3.42E-09	12.37137422
PTPRZ1	-0.869139612	0.675168319	-6.396743767	4.37E-10	3.47E-09	12.35401516
RYR2	-0.719223956	0.540131143	-6.391595271	4.51E-10	3.57E-09	12.32428304
GCG	-0.918831929	0.245859908	-6.389191201	4.57E-10	3.61E-09	12.31040644
BAG3	-0.957567499	4.811571123	-6.387212675	4.63E-10	3.64E-09	12.29898932
GSTA4	-1.053263084	2.776345972	-6.384005486	4.71E-10	3.69E-09	12.28048831
ABCG2	-0.982529166	1.145270584	-6.372623709	5.04E-10	3.93E-09	12.21489257
PDGFD	-0.925446807	1.888310919	-6.364541449	5.29E-10	4.10E-09	12.16837074
IL16	-0.721191726	1.134802791	-6.33912379	6.15E-10	4.71E-09	12.0223803
NOP53	-0.771896502	5.346285724	-6.316851826	7.01E-10	5.31E-09	11.89485085
PLEKHO1	-1.039609346	2.707166908	-6.306219871	7.47E-10	5.60E-09	11.83410192
EIF3L	-0.763749734	4.962910513	-6.281315015	8.64E-10	6.42E-09	11.6921292
CHIA	-0.953573506	0.171183002	-6.280567227	8.68E-10	6.44E-09	11.6878735
ZFP36	-1.17332419	7.191326391	-6.272589085	9.10E-10	6.72E-09	11.6424953
CLIP3	-1.328951717	2.807996485	-6.244361446	1.07E-09	7.85E-09	11.48232264
KLF2	-1.388043911	5.18803837	-6.242260878	1.09E-09	7.93E-09	11.47042712
BLVRB	-0.922522474	5.250310152	-6.238123963	1.11E-09	8.11E-09	11.44700939
MEF2D	-0.618847844	4.0157899	-6.230077556	1.17E-09	8.46E-09	11.40149795
CCL21	-2.163468738	4.415542668	-6.22454063	1.20E-09	8.71E-09	11.37020855
ACKR3	-0.967697546	3.17832303	-6.22073654	1.23E-09	8.87E-09	11.34872477
APOB	-1.763852491	0.850637133	-6.205247932	1.35E-09	9.59E-09	11.261364
ADIPOQ	-0.773291017	0.248724915	-6.198827736	1.40E-09	9.94E-09	11.22520472
MEIS1	-0.895230381	1.517301034	-6.196794842	1.41E-09	1.00E-08	11.21376167
KLF10	-0.823961946	4.56872578	-6.187111046	1.50E-09	1.06E-08	11.15929467
CPQ	-0.850276924	2.964514125	-6.1772861	1.58E-09	1.12E-08	11.10410572
TUBG2	-0.685685377	2.250284095	-6.150835508	1.85E-09	1.29E-08	10.95588742
SATB1	-0.738367555	1.703697446	-6.137587806	1.99E-09	1.38E-08	10.88185071
DIRAS3	-0.766000751	0.911979626	-6.131690887	2.06E-09	1.43E-08	10.84893748
GADD45G	-1.022739679	2.302459777	-6.115286422	2.26E-09	1.55E-08	10.75751518
EPHX2	-1.045851529	2.686486172	-6.108278098	2.36E-09	1.61E-08	10.71851968
DES	-3.519844019	5.48314249	-6.101406348	2.45E-09	1.67E-08	10.68032016
MIR23B	-0.620827083	0.351193611	-6.101267207	2.45E-09	1.67E-08	10.67954706
FAIM2	-0.7065908	0.795588773	-6.091582724	2.59E-09	1.75E-08	10.62577345
TGFB1I1	-1.262189685	3.369045117	-6.087490323	2.66E-09	1.79E-08	10.60307152
BNIP3	-1.015360373	1.992889146	-6.085257463	2.69E-09	1.81E-08	10.59069044
CASZ1	-0.695681243	2.217274858	-6.046949599	3.35E-09	2.22E-08	10.37886449
TUBB6	-1.106624218	3.508561257	-6.036980969	3.54E-09	2.34E-08	10.32392504
THBD	-0.964776667	3.289433583	-6.021425247	3.87E-09	2.54E-08	10.23834491
RGN	-1.0377944	1.079673656	-6.012383726	4.07E-09	2.66E-08	10.1886875
P2RX1	-0.716210385	0.926919509	-6.010874346	4.11E-09	2.68E-08	10.18040382
CAST	-0.663501987	4.139751418	-6.010343389	4.12E-09	2.68E-08	10.17749028
KCNMA1	-1.434707347	1.368968971	-6.006983826	4.20E-09	2.73E-08	10.15906015
FAM162A	-0.652340129	3.734534718	-5.975869974	5.01E-09	3.22E-08	9.988783121
ATP5PO	-0.663163199	3.954701197	-5.974244619	5.05E-09	3.24E-08	9.979908364
FOSB	-1.789727268	3.065039261	-5.965083465	5.32E-09	3.40E-08	9.929924467
MT2A	-1.239367675	5.845609405	-5.921563862	6.79E-09	4.31E-08	9.69335709
CTNNBIP1	-0.64772898	3.250162647	-5.910480371	7.23E-09	4.56E-08	9.633340907
PRKCB	-1.024874775	1.580116249	-5.905385388	7.44E-09	4.68E-08	9.605783701
ROR2	-1.090912023	1.757654054	-5.886624648	8.26E-09	5.18E-08	9.504484883
ACO1	-0.619437353	3.214637137	-5.875397478	8.79E-09	5.46E-08	9.4439934
TP73-AS1	-0.616101824	1.149901666	-5.867391713	9.19E-09	5.68E-08	9.400918103
PTPN13	-0.787889951	1.076940155	-5.851170314	1.01E-08	6.14E-08	9.313790074
ATP5F1A	-0.602788834	4.844304492	-5.846440982	1.03E-08	6.29E-08	9.288426278
SGK1	-0.917210491	3.213679682	-5.807673981	1.28E-08	7.75E-08	9.081168526
TAGLN	-1.915271996	5.766919248	-5.772539017	1.55E-08	9.29E-08	8.894336023
CAV1	-1.277329269	4.090881744	-5.744911635	1.81E-08	1.07E-07	8.748100314
EMP1	-1.153981434	3.905196905	-5.743832764	1.82E-08	1.08E-07	8.742401769
TIMP4	-0.810921565	1.084247016	-5.73048769	1.95E-08	1.15E-07	8.671988836
MYLK	-1.733167211	3.201490604	-5.725314654	2.01E-08	1.18E-07	8.64473163
DTNA	-0.670962771	0.674351779	-5.65284912	2.98E-08	1.71E-07	8.265106562
CAPN9	-1.463649546	1.453375944	-5.633771987	3.30E-08	1.88E-07	8.165852731
JUNB	-0.889127272	7.031402741	-5.629996754	3.37E-08	1.92E-07	8.146245038
SASH1	-0.67025447	2.250152049	-5.611949218	3.71E-08	2.10E-07	8.052665462
KCNA3	-0.767030425	0.991495791	-5.604409078	3.86E-08	2.18E-07	8.013644616
PDCD4	-0.800350007	3.859083642	-5.589783999	4.18E-08	2.34E-07	7.938086598
CAMK2G	-0.698988712	3.188253465	-5.536257261	5.55E-08	3.06E-07	7.662992719
MXD1	-0.954569541	3.696410112	-5.531895201	5.68E-08	3.11E-07	7.640674549
GSTA2	-1.504267783	1.064000507	-5.508704401	6.43E-08	3.48E-07	7.522274288
TIMP3	-1.031438724	2.211610835	-5.473613699	7.73E-08	4.13E-07	7.343932999
JUN	-0.929118408	5.878255141	-5.473600991	7.73E-08	4.13E-07	7.343868593
CAT	-0.675339749	4.819519881	-5.455834609	8.49E-08	4.49E-07	7.253949195
ADA	-0.809558286	2.409922966	-5.447252384	8.88E-08	4.68E-07	7.210603053
ROR1	-0.750872058	1.789772979	-5.445207653	8.97E-08	4.72E-07	7.200284439
CLU	-1.680144451	5.00153525	-5.433791109	9.53E-08	5.00E-07	7.14273298
FAM3B	-1.631064685	2.472941481	-5.433549646	9.54E-08	5.00E-07	7.141516874
CXCR2	-0.860821351	0.838146178	-5.431519465	9.64E-08	5.02E-07	7.131293931
LEPR	-0.641661189	1.118776431	-5.424226861	1.00E-07	5.20E-07	7.094599342
RHOB	-1.106859057	6.797411494	-5.414032368	1.06E-07	5.45E-07	7.043374564
MITF	-0.65426694	1.62808856	-5.405745908	1.10E-07	5.67E-07	7.001798546
PRUNE2	-1.59808127	1.938780317	-5.402397702	1.12E-07	5.76E-07	6.985015067
CCK	-0.883786045	0.681971865	-5.394132676	1.17E-07	5.98E-07	6.943623657
ALOX12	-0.797733747	0.923358063	-5.392614138	1.18E-07	6.02E-07	6.936024752
ACER2	-1.195521533	2.33964378	-5.388433332	1.21E-07	6.13E-07	6.91511318
EGLN3	-0.782852559	2.112764012	-5.355155767	1.43E-07	7.17E-07	6.749166284
BNIPL	-0.75049781	0.432083905	-5.355069497	1.43E-07	7.17E-07	6.748737235
EEF1A2	-1.811004274	1.692730508	-5.353436607	1.45E-07	7.22E-07	6.74061747
SMARCA2	-0.6698101	3.39809123	-5.343972873	1.52E-07	7.57E-07	6.693600063
JUND	-0.71549923	7.211413606	-5.331376018	1.62E-07	8.03E-07	6.631128797
TPD52L1	-0.846087937	1.264664099	-5.316207294	1.75E-07	8.63E-07	6.556072827
PTGDS	-1.520353943	3.668194487	-5.313949786	1.77E-07	8.71E-07	6.544918393
PDE5A	-0.834983761	2.205516253	-5.295464708	1.95E-07	9.51E-07	6.453737855
GAS1	-1.286284202	2.245243713	-5.292068302	1.98E-07	9.66E-07	6.437014603
HIF3A	-1.147658037	1.152932392	-5.268017468	2.24E-07	1.08E-06	6.318860158
TP53I3	-0.663338452	3.160898291	-5.260733007	2.33E-07	1.11E-06	6.283166304
ANGPTL4	-1.013970488	2.131835841	-5.24394778	2.53E-07	1.21E-06	6.201082614
CNR1	-0.68318564	0.615241549	-5.237291849	2.62E-07	1.24E-06	6.168596898
TXNIP	-1.131796357	6.844640961	-5.214663672	2.94E-07	1.38E-06	6.058424548
ACTC1	-0.890610531	1.01733593	-5.207495374	3.05E-07	1.42E-06	6.023610357
OGN	-1.815951609	2.412069115	-5.171685013	3.65E-07	1.69E-06	5.850317834
ID1	-1.117666519	5.915799294	-5.147662716	4.12E-07	1.90E-06	5.734656577
KANK1	-0.624113244	2.120356138	-5.131753992	4.46E-07	2.05E-06	5.658319947
TUBB4A	-0.655352156	0.51438086	-5.125901275	4.59E-07	2.10E-06	5.630288349
CTF1	-1.044209293	2.021452571	-5.101788176	5.17E-07	2.35E-06	5.515094847
SNN	-0.587679167	2.76659825	-5.094697043	5.36E-07	2.43E-06	5.481309767
IRF4	-0.79043554	1.204640735	-5.08372721	5.66E-07	2.55E-06	5.429126348
CDKN1C	-1.059077922	2.878129399	-5.077208075	5.84E-07	2.63E-06	5.398161731
PRKACB	-0.751044807	2.760331899	-5.068726871	6.09E-07	2.74E-06	5.357929995
BEX2	-1.126303912	1.335788708	-5.062042366	6.30E-07	2.81E-06	5.326262862
MAPK8IP1	-0.838184229	1.715443495	-5.061314976	6.32E-07	2.82E-06	5.32281915
UGT1A1	-0.859575062	0.598249037	-5.029880015	7.38E-07	3.27E-06	5.174411889
S100A8	-1.981881439	3.243798372	-5.009175029	8.17E-07	3.60E-06	5.077107233
FGF10	-0.729582771	0.726234666	-5.004898798	8.34E-07	3.67E-06	5.0570549
FLNC	-1.865294487	3.210133959	-4.98595881	9.15E-07	4.00E-06	4.968422357
WIF1	-0.740224459	0.329496574	-4.976248576	9.59E-07	4.19E-06	4.923097009
CCNG1	-0.606697066	4.839097784	-4.973582513	9.72E-07	4.24E-06	4.910666051
KCNH2	-1.151933007	1.787401614	-4.927792217	1.21E-06	5.22E-06	4.698081774
SOD3	-1.267399223	4.981566126	-4.912725405	1.30E-06	5.59E-06	4.628514151
CAPN14	-0.965118481	0.356369121	-4.911578051	1.31E-06	5.61E-06	4.623224239
NFIC	-0.775813688	4.656281606	-4.911415526	1.31E-06	5.61E-06	4.622475003
PRNP	-0.892060163	5.093610002	-4.907999305	1.33E-06	5.69E-06	4.606731369
APOA1	-2.218252099	1.933216577	-4.902058074	1.37E-06	5.85E-06	4.579374392
PTGER4	-0.818173696	2.68029588	-4.885199291	1.49E-06	6.32E-06	4.501906654
PPM1L	-0.627211889	1.786649066	-4.879041286	1.53E-06	6.48E-06	4.47366913
NUPR1	-0.946526834	2.789201668	-4.862003015	1.66E-06	7.00E-06	4.395705104
APLP1	-1.023228589	1.477866194	-4.844380428	1.81E-06	7.56E-06	4.315322536
ENPP2	-0.759281294	2.39457084	-4.840837299	1.84E-06	7.68E-06	4.29919249
ITGA7	-0.99908172	2.227839085	-4.810235544	2.13E-06	8.81E-06	4.160315864
EID1	-0.667247017	5.27336744	-4.80934651	2.14E-06	8.83E-06	4.156292988
XK	-0.786972545	2.191902725	-4.805843017	2.17E-06	8.96E-06	4.140446149
EPHB6	-0.795659487	1.193524078	-4.797838812	2.26E-06	9.29E-06	4.104280533
ACTA2	-1.395648024	6.364549708	-4.794992452	2.29E-06	9.40E-06	4.091432706
CYFIP2	-0.689020507	2.067547617	-4.715141068	3.32E-06	1.34E-05	3.733778468
RGS5	-1.065497665	5.185433619	-4.689021687	3.75E-06	1.50E-05	3.617956672
RRAS	-0.77351195	5.768847589	-4.679953439	3.91E-06	1.56E-05	3.577879999
CAMK1D	-0.638518801	1.75971344	-4.659525114	4.30E-06	1.69E-05	3.487853062
DSG1	-0.688051062	0.274704146	-4.596746488	5.74E-06	2.21E-05	3.213405245
GSTM3	-0.927300276	2.995934679	-4.575225497	6.33E-06	2.43E-05	3.120093723
CD99	-0.606959864	5.379571907	-4.574469836	6.35E-06	2.43E-05	3.116824473
HOXA5	-0.789712006	2.315756836	-4.562145021	6.71E-06	2.55E-05	3.063571742
DGKA	-0.594711104	2.070568858	-4.558348879	6.83E-06	2.59E-05	3.047195573
NDRG1	-0.707242746	4.898969138	-4.553376006	6.99E-06	2.65E-05	3.025761706
FOS	-1.129215444	6.113610182	-4.54059808	7.40E-06	2.79E-05	2.970783652
FRZB	-1.082870104	2.738527958	-4.522653855	8.02E-06	3.00E-05	2.893812681
GLRX	-0.594619348	2.451388047	-4.508304278	8.56E-06	3.19E-05	2.83245895
IVL	-1.076617582	0.372379717	-4.505039635	8.69E-06	3.23E-05	2.818525098
CHAC1	-0.775919189	2.261107038	-4.48434671	9.53E-06	3.51E-05	2.730417764
CD59	-0.620467287	5.481214269	-4.468088058	1.02E-05	3.75E-05	2.661448443
AQP3	-1.312958432	3.1608995	-4.453796863	1.09E-05	3.97E-05	2.601012456
PTGIS	-1.225822005	2.495888121	-4.433626396	1.19E-05	4.32E-05	2.516012289
ATF3	-0.891341196	3.31659724	-4.426149055	1.23E-05	4.44E-05	2.484590999
GRP	-0.784256404	0.680652104	-4.39131105	1.44E-05	5.13E-05	2.338829518
EGR1	-1.067498215	5.739516303	-4.373292348	1.56E-05	5.52E-05	2.263850307
MT-TF	-0.962193233	2.646270591	-4.353446283	1.70E-05	5.99E-05	2.18159162
FGFR1	-0.777745918	2.289141751	-4.327800102	1.90E-05	6.66E-05	2.075796924
PTGER2	-0.80851565	2.291922161	-4.294919729	2.19E-05	7.63E-05	1.940993569
DPYD	-0.612552655	2.183716432	-4.247734224	2.68E-05	9.22E-05	1.749181972
TUBA1A	-0.916482041	4.772181997	-4.247019606	2.69E-05	9.24E-05	1.746291896
KRT20	-2.217675257	3.21948488	-4.229677735	2.89E-05	9.89E-05	1.676293849
NR4A1	-0.993330226	3.73797119	-4.196549108	3.33E-05	0.00011243	1.543303621
LTF	-1.797015213	2.722869444	-4.188162164	3.45E-05	0.00011607	1.50978738
MAP1B	-0.892417124	2.51947406	-4.165608879	3.79E-05	0.000126286	1.419963986
BEX3	-0.947534175	4.496098386	-4.058722879	5.92E-05	0.000192383	1.000330419
ANG	-0.758342812	3.293045232	-4.023469584	6.84E-05	0.000218708	0.864129588
PKD1	-0.59497725	2.567438433	-4.022898079	6.86E-05	0.000218962	0.861930612
PDIA2	-1.146992833	1.466626955	-4.01037636	7.21E-05	0.000229537	0.813823222
IL33	-0.969851323	2.599533846	-3.998137922	7.58E-05	0.000240645	0.766937992
TGM1	-0.94443234	0.655369122	-3.980422212	8.15E-05	0.000257487	0.699303968
HMGN5	-0.69066415	2.142898488	-3.937693111	9.68E-05	0.000301076	0.537318379
FBXO32	-0.89880201	3.175442744	-3.932213464	9.89E-05	0.000307005	0.516662161
CHRM3	-0.586269365	1.133976621	-3.922006534	0.000103066	0.000319021	0.478256895
IGFBP2	-1.200845909	4.528602438	-3.90475025	0.000110416	0.000338985	0.41353766
MAP3K20	-0.748674603	3.070802274	-3.903661522	0.000110895	0.000340182	0.409463284
GSTM1	-1.207153549	1.590508814	-3.88518651	0.000119348	0.000362859	0.340484452
FLNA	-1.136391631	6.829106737	-3.854598382	0.000134696	0.00040592	0.226947474
PHGDH	-0.824819463	2.461950252	-3.831337789	0.000147597	0.00044162	0.141166896
MZB1	-1.092324473	2.722641289	-3.811739224	0.000159366	0.000474195	0.069265938
SOX2	-1.13080435	1.788723985	-3.794585448	0.000170388	0.000505395	0.006615737
CD79B	-0.791168958	1.484421464	-3.768691495	0.000188398	0.000555318	-0.087457477
CYP1B1	-0.940394969	2.188761493	-3.765118753	0.00019102	0.000562605	-0.100390193
BCO1	-0.633760457	1.268137295	-3.741042417	0.000209604	0.000609798	-0.187244195
MAP1LC3A	-0.595601099	3.662511095	-3.710198275	0.000235909	0.00067528	-0.29775292
BCL11A	-0.60875401	1.483590047	-3.66139943	0.000283961	0.000798269	-0.470843554
CCL11	-0.940723252	3.187987782	-3.650972743	0.000295357	0.00082722	-0.507549317
AKR1C3	-0.961564034	3.920609804	-3.600788258	0.000356482	0.000977342	-0.682845361
IGFBP5	-0.915452287	6.089412774	-3.595029194	0.000364211	0.000996355	-0.702816496
ZEB1	-0.653548137	2.631487387	-3.559825638	0.000414978	0.001122198	-0.824242333
SEMA3B	-0.692448353	3.018652261	-3.550496912	0.000429503	0.001158151	-0.856231398
CYP2C9	-0.613984812	1.045004223	-3.539425465	0.000447359	0.001200286	-0.894094081
NRP2	-0.655372008	2.319095015	-3.523025734	0.000475091	0.001262107	-0.949974444
XDH	-0.741551001	1.678417798	-3.509154389	0.000499795	0.00132307	-0.997049095
PDGFRA	-0.594641333	2.733799323	-3.506992919	0.000503751	0.001331671	-1.004368659
KLK11	-1.147537175	2.137799051	-3.405638316	0.000725818	0.001848652	-1.342821898
SELP	-0.612145209	1.745808944	-3.357935447	0.000859323	0.002163817	-1.498873436
S100A9	-1.364993316	5.448969418	-3.343459248	0.000904152	0.002263084	-1.54581817
NR4A2	-0.690870479	2.848955658	-3.313716343	0.001003166	0.002489412	-1.641668844
NGFR	-0.725760132	1.214063683	-3.286115758	0.001103973	0.002716307	-1.7298899
CD79A	-1.170321521	3.545778349	-3.263075107	0.001195242	0.002935121	-1.803000134
CD27	-0.713037521	2.329344977	-3.227071357	0.001351964	0.003289955	-1.9162662
IL1R2	-0.805416978	2.186857668	-3.181094363	0.001579768	0.003773611	-2.059171806
TUBB2B	-0.608916251	1.26868395	-3.178309282	0.001594646	0.003804328	-2.067765764
UCHL1	-0.727069853	1.861245349	-3.109079723	0.002008776	0.004678297	-2.279084989
CCL2	-0.662782524	3.833276065	-3.070661314	0.002279293	0.005248226	-2.394441069
CA2	-1.249791174	5.16287628	-3.068860135	0.002292763	0.005272794	-2.399815752
MME	-0.675262303	1.244955062	-3.066511527	0.002310435	0.005305317	-2.406819436
PARM1	-0.599984583	2.89371849	-2.987308868	0.002984986	0.006737233	-2.640006418
SMPD3	-0.669417143	2.616662609	-2.94385863	0.003427472	0.007635297	-2.765452092
GJA1	-0.591392779	3.964009634	-2.942878987	0.003438106	0.007649938	-2.768260141
IL1RN	-0.879222799	3.842417162	-2.883369156	0.00414351	0.009101225	-2.937158643
SERPINB3	-0.847773455	0.723965695	-2.868157231	0.004343831	0.009474935	-2.97980132
KRT5	-1.047278027	0.878078853	-2.820345741	0.005032155	0.010838267	-3.1124177
SI	-1.021619027	1.657802169	-2.815248872	0.005111088	0.010976892	-3.126428693
PIK3C2G	-0.617893564	1.253760491	-2.704916548	0.007119392	0.014663068	-3.423744194
GAST	-1.083375886	1.188742153	-2.689084249	0.0074597	0.015222476	-3.465468084
CA9	-0.974470733	2.95122604	-2.652217066	0.008309543	0.016685528	-3.561710431
TFF1	-1.564068782	7.289998874	-2.630166155	0.008858467	0.017656003	-3.618661448
MUC5AC	-1.348442648	3.434766226	-2.612510286	0.009321187	0.018490211	-3.66393013
CCL25	-1.184369512	1.979124839	-2.483039316	0.013429179	0.025718209	-3.986867073
TTR	-0.679309443	1.078639117	-2.454133428	0.014541032	0.027622828	-4.056793978
PTPRN2	-0.591372828	2.910648727	-2.359493542	0.01877195	0.034765947	-4.280173739
LINC00261	-0.659015508	1.569897482	-2.352029068	0.019147616	0.035374728	-4.29742887
ANXA1	-0.587660479	4.728111702	-2.29828468	0.022052489	0.040092532	-4.420094972
DSG3	-0.734484161	1.224906403	-2.285721256	0.022784603	0.041284079	-4.448371482
