# Supplementary material for: Application of apoptosis-related genes in a multiomics-related prognostic model study of gastric cancer
Source: Front Genet. 2022 Aug 5;13:901200. doi: 10.3389/fgene.2022.901200 (PMC9389051; doi:10.3389/fgene.2022.901200)
Supplement: Supplementary file 1 [file DataSheet1.ZIP › supplementary table 4.xls]

## Sheet: 6.tables
gene	HR	z	pvalue	lower	upper
CCT6A	1.37849	4.13363	3.57084e-05	1.18387	1.60509
DUSP1	1.30911	3.71917	0.000199882	1.13587	1.50876
SYT13	1.31594	3.6668	0.000245609	1.13632	1.52394
ZFP36	1.30555	3.44707	0.00056671	1.1219	1.51926
CAST	1.29095	3.23877	0.00120045	1.10609	1.5067
HBB	1.1568	3.13043	0.00174549	1.05597	1.26726
SNCG	1.20664	3.07829	0.00208189	1.07062	1.35993
ACKR3	1.24803	3.04866	0.00229861	1.08234	1.43909
FRZB	1.23827	3.03444	0.00240984	1.07861	1.42155
KIT	1.18978	2.97436	0.00293603	1.06105	1.33412
INCENP	0.732869	-2.96942	0.00298361	0.596949	0.899737
IBSP	1.28072	2.8929	0.00381705	1.08306	1.51444
MKNK2	0.654483	-2.84789	0.00440095	0.488874	0.876193
VCAN	1.25417	2.80069	0.00509928	1.07035	1.46957
CD59	1.24292	2.79594	0.00517495	1.06718	1.4476
CYP1B1	1.22559	2.76269	0.00573271	1.06089	1.41587
RECK	1.23066	2.69815	0.00697259	1.05843	1.43092
IGFBP7	1.23733	2.68312	0.0072939	1.05908	1.44559
GABARAPL1	1.26235	2.66961	0.00759394	1.06389	1.49782
PIM1	1.22934	2.65372	0.00796091	1.05546	1.43186
DNASE1L3	1.21638	2.57908	0.00990637	1.04815	1.41163
GRP	1.22698	2.57593	0.0099972	1.05013	1.43362
LMNB2	0.773207	-2.56415	0.0103429	0.635202	0.941194
TXNIP	1.19661	2.52215	0.0116639	1.04082	1.37572
SLC22A17	1.20811	2.49844	0.012474	1.04159	1.40125
TFF1	1.24948	2.49735	0.0125125	1.04909	1.48813
SERPINE1	1.13408	2.48781	0.0128531	1.02706	1.25226
FEN1	0.786671	-2.43453	0.0149111	0.648484	0.954304
SPARC	1.2143	2.4259	0.0152707	1.038	1.42055
UHRF1	0.779113	-2.4004	0.0163773	0.635464	0.955236
F2R	1.20981	2.39382	0.0166741	1.03512	1.41397
FBXL7	1.19796	2.37285	0.0176514	1.03193	1.39071
SELP	1.2158	2.37259	0.0176637	1.03457	1.42878
CXCR4	1.17738	2.35129	0.0187083	1.02755	1.34906
RGS5	1.21024	2.34475	0.01904	1.03181	1.41952
EPB41L3	1.12597	2.31384	0.0206767	1.01831	1.24502
LOX	1.17682	2.3028	0.0212899	1.02454	1.35173
MAGEH1	1.20473	2.29476	0.0217469	1.02755	1.41246
CCNF	0.797913	-2.19854	0.0279106	0.652455	0.9758
CIDEC	1.1836	2.19688	0.0280292	1.01834	1.37568
MAPK10	1.20585	2.18645	0.0287828	1.01958	1.42615
SMPD3	0.788828	-2.17757	0.0294382	0.637176	0.976575
NR3C1	1.18799	2.16772	0.0301797	1.01665	1.38822
CLSPN	0.812602	-2.15301	0.0313175	0.672723	0.981565
CDC25A	0.802353	-2.14147	0.0322358	0.655899	0.981508
GTSE1	0.804226	-2.14142	0.0322399	0.658832	0.981707
INHBA	1.19669	2.13276	0.0329444	1.01465	1.41138
CYSLTR1	1.18875	2.13113	0.0330785	1.01398	1.39365
LMNB1	0.805499	-2.12612	0.0334937	0.659889	0.983239
GLP2R	1.17004	2.10542	0.0352545	1.01091	1.35423
MSX2	0.72643	-2.09886	0.035829	0.538981	0.979071
KRT7	1.15754	2.09661	0.0360284	1.00958	1.32718
RTN4R	0.779291	-2.08462	0.0371037	0.616418	0.985199
HNRNPA2B1	0.82697	-2.05291	0.0400818	0.689787	0.991436
MYB	0.804701	-2.05257	0.0401144	0.653922	0.990245
TSC22D3	1.15756	2.05231	0.0401395	1.00661	1.33116
PTH1R	1.17328	2.04685	0.0406728	1.00681	1.36727
MCM3	0.811789	-2.04183	0.0411686	0.664534	0.991675
IRAK1	0.809259	-2.04042	0.0413089	0.660387	0.99169
GADD45B	1.15848	2.03271	0.0420815	1.00528	1.33503
MCM2	0.817318	-2.02981	0.0423762	0.672662	0.993083
ATF3	1.17637	2.01991	0.0433923	1.00483	1.37718
FOXO4	0.819821	-2.0157	0.0438317	0.675808	0.994522
NRP2	1.16225	2.01219	0.0441998	1.00391	1.34556
GHR	1.17128	2.01052	0.0443763	1.00398	1.36646
TCF3	0.829437	-2.00269	0.0452105	0.690716	0.996018
CKS2	0.833792	-1.99952	0.0455518	0.697714	0.99641
CDC6	1.13076	1.99838	0.0456756	1.00237	1.27561
TUBB4A	1.1445	1.99816	0.0456994	1.00258	1.30651
TTR	1.19189	1.98998	0.0465929	1.00265	1.41685
SOX9	0.811543	-1.98988	0.0466038	0.660674	0.996865
DNMT1	0.761221	-1.98774	0.0468399	0.581671	0.996194
APOB	1.11681	1.98577	0.0470587	1.00144	1.24547
ROR2	1.15977	1.98222	0.047455	1.00167	1.34284
CASZ1	0.835668	-1.97949	0.0477604	0.699578	0.99823
CCL21	1.11622	1.96813	0.0490531	1.00046	1.24537
MKI67	0.819809	-1.96091	0.04989	0.672152	0.999905
