# Supplementary material for: Application of apoptosis-related genes in a multiomics-related prognostic model study of gastric cancer
Source: Front Genet. 2022 Aug 5;13:901200. doi: 10.3389/fgene.2022.901200 (PMC9389051; doi:10.3389/fgene.2022.901200)
Supplement: Supplementary file 1 [file DataSheet1.ZIP › Supplementary table 5.xls]

## Sheet: lasso coefficient
gene	coef	hr	low.ci	upp.ci
MKNK2	-0.224006	0.654483	0.488874	0.876193
INCENP	-0.128359	0.732869	0.596949	0.899737
MSX2	-0.0489015	0.72643	0.538981	0.979071
CKS2	-0.0154459	0.833792	0.697714	0.99641
TFF1	0.000656551	1.24948	1.04909	1.48813
TTR	0.00996711	1.19189	1.00265	1.41685
IBSP	0.0100667	1.28072	1.08306	1.51444
F2R	0.0112147	1.20981	1.03512	1.41397
GRP	0.0434762	1.22698	1.05013	1.43362
FRZB	0.0541882	1.23827	1.07861	1.42155
APOB	0.0552097	1.11681	1.00144	1.24547
TUBB4A	0.0619038	1.1445	1.00258	1.30651
ZFP36	0.0619727	1.30555	1.1219	1.51926
KIT	0.072022	1.18978	1.06105	1.33412
KRT7	0.0789272	1.15754	1.00958	1.32718
ACKR3	0.0831454	1.24803	1.08234	1.43909
SNCG	0.0852199	1.20664	1.07062	1.35993
HBB	0.0867587	1.1568	1.05597	1.26726
CDC6	0.125436	1.13076	1.00237	1.27561
CXCR4	0.145673	1.17738	1.02755	1.34906
SYT13	0.184992	1.31594	1.13632	1.52394
CAST	0.213931	1.29095	1.10609	1.5067
CCT6A	0.319958	1.37849	1.18387	1.60509
